# Supplementary material for: A Novel Type I Interferon Primed Dendritic Cell Subpopulation in TREX1 Mutant Chilblain Lupus Patients
Source: Front Immunol. 2022 Jul 13;13:897500. doi: 10.3389/fimmu.2022.897500 (PMC9327789; doi:10.3389/fimmu.2022.897500)
Supplement: Supplementary file 2 [file Table_1.xlsx]

## Sheet: Sheet1
Supplementary Table 1: characteristics of patients with familial chilblain lupus
Patient	TREX1 mutation	Diagnosis	Skin lesions	Internal organ involvement	Joint involvement	ANA
1	D18N het	FCL	Chilblain LE	lymphopenia, reduced C4	arthritis	1:180
(Lee-Kirsch et al., 2006)
2 (Lee-Kirsch et al., 2006)	D18N het	FCL	Chilblain LE	leucopenia	arthritis	neg
3 (Gunther et al., 2015a)	H195Q het	FCL	Chilblain LE	lymphopenia	arthritis	1:180
