# Supplementary material for: A Novel Type I Interferon Primed Dendritic Cell Subpopulation in TREX1 Mutant Chilblain Lupus Patients
Source: Front Immunol. 2022 Jul 13;13:897500. doi: 10.3389/fimmu.2022.897500 (PMC9327789; doi:10.3389/fimmu.2022.897500)
Supplement: Supplementary file 3 [file Table_2.xlsx]

## Sheet: DEGenesFigure1A
Genes differntially expressed between pateints and controls in all cells joint
Gene	p_val	avg_logFC	pct.1	pct.2	p_val_adj	up- or downregulated in patient
IFI6	0	1.67697	0.717	0.17	0	up
IFITM3	0	1.64692	0.699	0.266	0	up
ISG15	0	1.58632	0.853	0.258	0	up
IFI44L	0	1.57378	0.782	0.063	0	up
LY6E	0	1.4583	0.915	0.384	0	up
MX1	0	0.94571	0.667	0.21	0	up
IFITM2	0	0.826769	0.853	0.564	0	up
IFI44	0	0.737227	0.442	0.067	0	up
EPSTI1	0	0.734982	0.537	0.173	0	up
MT2A	3.66816e-134	0.675731	0.437	0.213	6.43175e-130	up
CFD	5.65215e-70	0.573539	0.425	0.267	9.91048e-66	up
XAF1	1.98407e-226	0.57253	0.43	0.136	3.47886e-222	up
STAT1	2.83353e-204	0.529447	0.518	0.215	4.96831e-200	up
OAS2	7.21194e-208	0.51866	0.343	0.084	1.26454e-203	up
BST2	9.60027e-219	0.517741	0.816	0.612	1.68331e-214	up
OAS1	1.76896e-177	0.514718	0.541	0.272	3.1017e-173	up
TYMP	4.74478e-115	0.501533	0.579	0.39	8.3195e-111	up
MCL1	5.12483e-128	0.490431	0.589	0.366	8.98587e-124	up
IFI35	7.62074e-161	0.484884	0.459	0.207	1.33622e-156	up
SAT1	3.82341e-111	0.483458	0.873	0.747	6.70397e-107	up
NEAT1	8.66718e-62	0.481267	0.685	0.553	1.5197e-57	up
EIF2AK2	4.21922e-181	0.474983	0.402	0.142	7.39797e-177	up
LAP3	1.91174e-146	0.46633	0.62	0.392	3.35205e-142	up
TSC22D3	1.74736e-132	0.462058	0.618	0.399	3.06383e-128	up
RPS26	4.13422e-298	0.460598	0.974	0.912	7.24894e-294	up
SCO2	9.15249e-110	0.456766	0.343	0.153	1.6048e-105	up
OAS3	2.47596e-146	0.456281	0.321	0.107	4.34135e-142	up
SAMD9L	2.41605e-151	0.450479	0.369	0.138	4.2363e-147	up
DDIT4	2.70156e-113	0.448339	0.489	0.278	4.73692e-109	up
S100A8	9.84216e-14	0.445875	0.569	0.52	1.72572e-09	up
PLSCR1	9.36894e-125	0.441603	0.49	0.272	1.64275e-120	up
IER2	3.09903e-57	0.431507	0.398	0.256	5.43384e-53	up
UBE2L6	3.69024e-122	0.420664	0.584	0.368	6.47047e-118	up
MX2	9.37647e-133	0.419602	0.33	0.122	1.64407e-128	up
NAMPT	5.26873e-82	0.416404	0.329	0.166	9.23819e-78	up
FOS	6.45835e-30	0.414622	0.686	0.606	1.13241e-25	up
CYBA	0	0.40684	0.991	0.969	0	up
PARP14	5.4785e-111	0.405198	0.379	0.177	9.606e-107	up
HLA-DQA2	3.53293e-91	0.39831	0.628	0.472	6.19464e-87	up
CXCR4	1.31734e-88	0.390722	0.515	0.334	2.30983e-84	up
CST3	1.52624e-120	0.388691	0.965	0.947	2.67612e-116	up
PARP9	1.74326e-112	0.386217	0.301	0.117	3.05663e-108	up
NFKBIA	6.54715e-54	0.382658	0.403	0.268	1.14798e-49	up
S100A6	2.56279e-133	0.358828	0.992	0.979	4.49359e-129	up
PRELID1	1.42266e-79	0.353206	0.661	0.514	2.4945e-75	up
S100A4	1.54809e-107	0.352968	0.969	0.901	2.71443e-103	up
PSMB9	1.65693e-101	0.346267	0.815	0.696	2.90526e-97	up
JUNB	8.84933e-38	0.346061	0.632	0.544	1.55164e-33	up
FTL	3.00001e-26	0.341729	0.997	0.993	5.26022e-22	up
ANXA1	6.25339e-48	0.341558	0.683	0.604	1.09647e-43	up
B2M	0	0.341428	1	1	0	up
MAP3K8	2.17495e-89	0.339113	0.313	0.143	3.81357e-85	up
TIMP1	6.25519e-42	0.3331	0.61	0.527	1.09679e-37	up
S100A10	7.08721e-57	0.329606	0.839	0.803	1.24267e-52	up
PSME2	4.83086e-79	0.322007	0.834	0.732	8.47042e-75	up
CD14	2.94667e-09	0.318615	0.335	0.295	5.1667e-05	up
S100A9	4.89158e-08	0.310419	0.654	0.64	0.00085769	up
ADAR	2.67965e-69	0.305261	0.415	0.25	4.6985e-65	up
TMEM123	5.66292e-51	0.303898	0.545	0.413	9.92936e-47	up
EMP3	6.60529e-66	0.302287	0.894	0.831	1.15817e-61	up
LGALS9	2.7346e-70	0.300688	0.544	0.377	4.79485e-66	up
TNFSF13B	7.73665e-56	0.297195	0.725	0.603	1.35654e-51	up
IFI16	2.61924e-70	0.291161	0.681	0.537	4.59258e-66	up
FTH1	1.00483e-109	0.291061	0.999	0.999	1.76188e-105	up
RNF213	1.36333e-61	0.287359	0.465	0.304	2.39045e-57	up
ID2	5.93847e-27	0.271658	0.487	0.4	1.04125e-22	up
NAPA	6.96767e-49	0.270349	0.403	0.271	1.22171e-44	up
TNFSF10	6.97873e-25	0.268398	0.355	0.265	1.22365e-20	up
VCAN	3.58452e-18	0.267958	0.427	0.351	6.28509e-14	up
LST1	9.28206e-53	0.263965	0.848	0.743	1.62752e-48	up
NCF1	3.54321e-18	0.261731	0.514	0.444	6.21267e-14	up
S100A11	1.04165e-49	0.257421	0.941	0.909	1.82643e-45	up
GLUL	3.2933e-28	0.250938	0.329	0.234	5.77446e-24	up
RPL3	4.32381e-177	-0.254067	0.988	0.997	7.58136e-173	down
RPL5	1.8226e-170	-0.265746	0.956	0.987	3.19574e-166	down
HIST1H4C	1.27398e-49	-0.267029	0.203	0.332	2.23379e-45	down
SPCS2	1.41521e-38	-0.277675	0.577	0.665	2.48142e-34	down
EEF1B2	1.1502e-126	-0.278096	0.889	0.945	2.01676e-122	down
CCT8	9.34576e-58	-0.293423	0.471	0.594	1.63868e-53	down
EEF2	7.22548e-142	-0.3037	0.879	0.935	1.26692e-137	down
CLEC12A	2.08386e-33	-0.315166	0.316	0.421	3.65385e-29	down
EIF3L	1.99799e-101	-0.316894	0.732	0.821	3.50327e-97	down
CD52	1.43423e-69	-0.326237	0.666	0.804	2.51477e-65	down
HLA-DPB1	3.60958e-62	-0.332476	0.902	0.932	6.32903e-58	down
XIST	4.66702e-66	-0.341892	0.298	0.461	8.18316e-62	down
CLEC10A	1.14723e-43	-0.509838	0.32	0.423	2.01155e-39	down

## Sheet: ClusterMarkersFigure2B
Cluster markers obtained by clustering all cells.
gene	p_val	avg_logFC	pct.1	pct.2	p_val_adj	cluster
FCER1A	0	1.73457	0.878	0.21	0	DC2
CLEC10A	0	1.51199	0.752	0.134	0	DC2
CD1C	0	1.3365	0.65	0.061	0	DC2
HLA-DQB1	0	1.30801	0.974	0.619	0	DC2
HLA-DQA1	0	1.27371	0.952	0.522	0	DC2
HLA-DPB1	0	1.15438	0.998	0.866	0	DC2
HLA-DPA1	0	1.02349	0.995	0.859	0	DC2
HLA-DRA	0	1.01477	1	0.954	0	DC2
HLA-DRB1	0	0.957756	0.996	0.9	0	DC2
HLA-DRB5	0	0.846071	0.979	0.744	0	DC2
NDRG2	0	0.832664	0.584	0.061	0	DC2
ANXA1	0	0.827874	0.929	0.467	0	DC2
HLA-DQA2	0	0.722276	0.817	0.385	0	DC2
CD74	0	0.669923	1	0.962	0	DC2
PPA1	0	0.647311	0.804	0.322	0	DC2
CST3	0	0.643802	0.995	0.932	0	DC2
PAK1	0	0.625036	0.671	0.184	0	DC2
ANXA2	0	0.613945	0.954	0.658	0	DC2
ACTG1	0	0.611307	0.996	0.895	0	DC2
CPVL	0	0.607385	0.819	0.365	0	DC2
VIM	0	0.60184	0.99	0.92	0	DC2
GAPDH	0	0.592544	0.994	0.905	0	DC2
CD33	0	0.590312	0.658	0.181	0	DC2
ENHO	0	0.582453	0.36	0.022	0	DC2
CACNA2D3	0	0.570689	0.503	0.096	0	DC2
S100A10	0	0.543065	0.978	0.724	0	DC2
CSTB	0	0.523862	0.932	0.533	0	DC2
ADAM8	0	0.522266	0.462	0.074	0	DC2
CD1D	0	0.521263	0.539	0.132	0	DC2
HLA-DMA	0	0.518488	0.971	0.718	0	DC2
C1orf162	0	0.518231	0.943	0.636	0	DC2
KCNK6	0	0.512094	0.534	0.145	0	DC2
ACTB	0	0.509233	1	0.998	0	DC2
HLA-DMB	1.32e-279	0.494579	0.937	0.638	2.31e-275	DC2
ITGAX	5.84e-308	0.487893	0.487	0.117	1.02e-303	DC2
PDLIM1	3.81e-295	0.48445	0.348	0.055	6.68e-291	DC2
ID2	2.52e-255	0.471332	0.7	0.284	4.41e-251	DC2
GPAT3	0	0.463673	0.401	0.067	0	DC2
LGALS1	1.33e-224	0.455443	0.981	0.804	2.33e-220	DC2
LY86	7e-285	0.454226	0.774	0.314	1.23e-280	DC2
RPL8	0	0.45378	0.999	0.99	0	DC2
CTSH	7.44e-259	0.451355	0.862	0.425	1.31e-254	DC2
ANXA5	4.96e-251	0.450734	0.889	0.504	8.69e-247	DC2
IGSF6	2.88e-214	0.446364	0.799	0.414	5.04e-210	DC2
HLA-DQB2	1.67e-278	0.445856	0.359	0.065	2.93e-274	DC2
TUBA1B	7.22e-202	0.445237	0.919	0.634	1.27e-197	DC2
RBPJ	2.33e-268	0.444114	0.637	0.229	4.09e-264	DC2
ALDH2	1.55e-214	0.437593	0.797	0.436	2.71e-210	DC2
RNH1	1.18e-231	0.434037	0.876	0.525	2.07e-227	DC2
LSP1	1.35e-255	0.432605	0.956	0.727	2.37e-251	DC2
PRCP	4.92e-238	0.432399	0.615	0.243	8.63e-234	DC2
ITGB2	5.6e-262	0.430517	0.946	0.647	9.82e-258	DC2
CASP1	1.99e-250	0.425283	0.798	0.349	3.48e-246	DC2
CFP	1.67e-254	0.423047	0.856	0.401	2.93e-250	DC2
ITGB7	1.42e-235	0.419154	0.446	0.129	2.48e-231	DC2
IL18	1.04e-232	0.41479	0.389	0.099	1.82e-228	DC2
SLC25A6	0	0.407504	0.995	0.921	0	DC2
ABI3	1.22e-252	0.402402	0.622	0.219	2.14e-248	DC2
GDI2	4.47e-179	0.401939	0.855	0.554	7.85e-175	DC2
LGALS2	1.24e-235	0.401893	0.837	0.389	2.17e-231	DC2
CLIC2	7.9e-252	0.399686	0.325	0.058	1.38e-247	DC2
TPI1	2.1e-232	0.396334	0.938	0.622	3.69e-228	DC2
RGS10	2.14e-196	0.389158	0.807	0.437	3.75e-192	DC2
DUSP23	2.46e-244	0.385128	0.545	0.178	4.31e-240	DC2
ETHE1	5.57e-216	0.383699	0.517	0.177	9.76e-212	DC2
SLC25A5	5.07e-176	0.379794	0.939	0.696	8.88e-172	DC2
MT-CYB	2.61e-273	0.368822	0.99	0.954	4.57e-269	DC2
ATP2B1	4.8e-224	0.365936	0.512	0.163	8.41e-220	DC2
RAB7A	3.05e-167	0.358216	0.762	0.416	5.34e-163	DC2
PABPC1	2.96e-265	0.357021	0.992	0.891	5.18e-261	DC2
H2AFY	1.01e-157	0.356373	0.894	0.601	1.77e-153	DC2
TYMP	8.39e-158	0.353866	0.697	0.354	1.47e-153	DC2
SAMHD1	6.09e-165	0.352109	0.918	0.638	1.07e-160	DC2
PKM	1.16e-164	0.350694	0.875	0.561	2.03e-160	DC2
ICAM3	6.28e-178	0.341686	0.729	0.362	1.1e-173	DC2
LIMD2	5.58e-163	0.341185	0.914	0.636	9.78e-159	DC2
ADAM28	1.1e-212	0.339511	0.266	0.042	1.94e-208	DC2
OXA1L	1.33e-165	0.339281	0.597	0.267	2.32e-161	DC2
GSN	4.65e-151	0.33795	0.596	0.28	8.16e-147	DC2
VDAC1	1.3e-162	0.337196	0.633	0.297	2.27e-158	DC2
PON2	7.02e-187	0.336775	0.338	0.089	1.23e-182	DC2
GSTP1	6.92e-219	0.335031	0.982	0.849	1.21e-214	DC2
CFL1	1.92e-279	0.334278	0.995	0.949	3.36e-275	DC2
RHOG	1.52e-162	0.33322	0.837	0.485	2.67e-158	DC2
BTF3	1.46e-244	0.332204	0.992	0.902	2.56e-240	DC2
ZNF385A	1.21e-212	0.331671	0.473	0.149	2.13e-208	DC2
ATP5A1	1.11e-145	0.330579	0.893	0.601	1.95e-141	DC2
FXYD5	1.13e-167	0.329125	0.938	0.711	1.97e-163	DC2
TOB1	1.85e-159	0.327169	0.314	0.088	3.25e-155	DC2
DECR1	2.66e-151	0.327096	0.625	0.304	4.67e-147	DC2
EIF3L	2.31e-142	0.325572	0.93	0.68	4.05e-138	DC2
CD48	1.95e-155	0.325224	0.896	0.599	3.42e-151	DC2
SPECC1	2.11e-187	0.325102	0.335	0.086	3.69e-183	DC2
DEGS1	7.34e-170	0.323566	0.433	0.152	1.29e-165	DC2
EIF3H	9.3e-143	0.323411	0.915	0.655	1.63e-138	DC2
ARPC1B	2.15e-249	0.322202	0.992	0.932	3.77e-245	DC2
LGALS9	1.22e-152	0.318806	0.671	0.331	2.15e-148	DC2
ENO1	9.1e-139	0.315711	0.928	0.717	1.6e-134	DC2
SLC25A3	8e-139	0.314742	0.931	0.69	1.4e-134	DC2
LDHA	4.08e-133	0.314535	0.792	0.483	7.15e-129	DC2
IFI30	3.23e-179	0.310171	0.437	0.143	5.66e-175	DC2
CAPN2	1.63e-167	0.309039	0.49	0.187	2.86e-163	DC2
VASP	4.37e-160	0.307618	0.727	0.366	7.66e-156	DC2
RPL4	1.92e-246	0.307532	0.996	0.94	3.37e-242	DC2
CNN2	3.76e-153	0.302087	0.498	0.202	6.59e-149	DC2
S100A8	0	2.99602	0.965	0.419	0	Mono1
S100A9	0	2.76699	0.984	0.547	0	Mono1
S100A12	0	2.53605	0.844	0.165	0	Mono1
CD14	0	1.92129	0.845	0.157	0	Mono1
VCAN	0	1.71699	0.848	0.253	0	Mono1
FCN1	0	1.4579	0.961	0.44	0	Mono1
CFD	0	1.3009	0.728	0.233	0	Mono1
RBP7	0	1.20375	0.407	0.037	0	Mono1
NEAT1	0	1.20117	0.874	0.544	0	Mono1
MNDA	0	1.12373	0.942	0.634	0	Mono1
FTL	0	1.11489	1	0.994	0	Mono1
LYZ	0	1.082	0.989	0.735	0	Mono1
FOS	0	1.07914	0.852	0.585	0	Mono1
DUSP1	3.93e-248	1.06649	0.452	0.147	6.89e-244	Mono1
CTSS	0	1.03816	0.965	0.866	0	Mono1
CTSD	5.91e-272	1.034	0.65	0.358	1.04e-267	Mono1
SERPINA1	0	1.0252	0.712	0.296	0	Mono1
RGS2	9.69e-215	1.01439	0.634	0.382	1.7e-210	Mono1
CSTA	0	0.993622	0.87	0.531	0	Mono1
IFI6	2.66e-182	0.98608	0.641	0.388	4.66e-178	Mono1
ASGR1	2.9e-246	0.932167	0.465	0.162	5.09e-242	Mono1
TSPO	0	0.916084	0.937	0.722	0	Mono1
CYBB	4.49e-242	0.898924	0.717	0.458	7.88e-238	Mono1
TYROBP	0	0.896244	0.998	0.952	0	Mono1
NCF1	1.28e-170	0.893772	0.648	0.429	2.24e-166	Mono1
RP11-1143G9.4	1.09e-143	0.867721	0.656	0.419	1.91e-139	Mono1
AGTRAP	1.4e-191	0.866022	0.469	0.207	2.45e-187	Mono1
DUSP6	3.62e-217	0.85459	0.403	0.12	6.35e-213	Mono1
FPR1	5.51e-206	0.844521	0.379	0.116	9.66e-202	Mono1
APLP2	7.27e-208	0.84046	0.638	0.401	1.27e-203	Mono1
CLEC4E	2.02e-306	0.834691	0.274	0.025	3.55e-302	Mono1
AIF1	0	0.831505	0.976	0.768	0	Mono1
S100A6	0	0.810929	0.998	0.982	0	Mono1
CLEC7A	2.31e-177	0.805031	0.524	0.269	4.06e-173	Mono1
NUP214	7.33e-158	0.799001	0.523	0.297	1.29e-153	Mono1
SOD2	3.01e-136	0.796468	0.403	0.19	5.28e-132	Mono1
SDCBP	1.56e-156	0.779963	0.599	0.418	2.74e-152	Mono1
BLVRB	9.52e-172	0.771018	0.641	0.449	1.67e-167	Mono1
S100A4	0	0.760144	0.993	0.918	0	Mono1
SLC7A7	3.46e-169	0.754388	0.4	0.152	6.07e-165	Mono1
ASAH1	3.2e-140	0.748898	0.558	0.369	5.62e-136	Mono1
MCL1	5.71e-124	0.740746	0.598	0.443	1e-119	Mono1
CSF3R	6.52e-131	0.738791	0.507	0.311	1.14e-126	Mono1
SLC11A1	7.28e-190	0.734629	0.289	0.066	1.28e-185	Mono1
TCEB2	1.58e-234	0.730391	0.849	0.778	2.77e-230	Mono1
GCA	4.83e-97	0.726212	0.529	0.399	8.47e-93	Mono1
CD36	1.05e-110	0.709735	0.556	0.406	1.85e-106	Mono1
CLEC12A	1.86e-102	0.707242	0.499	0.329	3.25e-98	Mono1
S100A11	0	0.705386	0.979	0.909	0	Mono1
TKT	2.73e-192	0.703654	0.775	0.67	4.79e-188	Mono1
FGL2	1.23e-196	0.701366	0.777	0.578	2.16e-192	Mono1
ITM2B	1.21e-240	0.697262	0.868	0.817	2.12e-236	Mono1
IFITM3	2.8e-117	0.677905	0.656	0.433	4.9e-113	Mono1
GIMAP4	4.46e-139	0.676909	0.464	0.228	7.82e-135	Mono1
VMP1	3.04e-91	0.671376	0.432	0.273	5.33e-87	Mono1
CD93	5.7e-101	0.665939	0.305	0.133	9.99e-97	Mono1
PSAP	0	0.663879	0.953	0.905	0	Mono1
STXBP2	7.02e-79	0.663036	0.568	0.48	1.23e-74	Mono1
LST1	4.23e-289	0.641579	0.964	0.746	7.42e-285	Mono1
MGST1	1.08e-95	0.635028	0.354	0.18	1.9e-91	Mono1
TNFSF10	1.12e-82	0.634122	0.431	0.274	1.97e-78	Mono1
CARD16	3.86e-123	0.634063	0.683	0.548	6.77e-119	Mono1
SAT1	1.82e-227	0.617906	0.895	0.786	3.19e-223	Mono1
HMGB2	9.26e-60	0.614279	0.49	0.404	1.62e-55	Mono1
NINJ1	1.14e-119	0.611843	0.269	0.088	2e-115	Mono1
CD44	4.01e-110	0.608005	0.659	0.575	7.04e-106	Mono1
AP1S2	1.26e-132	0.60618	0.746	0.675	2.21e-128	Mono1
LRRK2	4.52e-87	0.599297	0.258	0.107	7.92e-83	Mono1
ZFP36L2	6.05e-69	0.59143	0.544	0.458	1.06e-64	Mono1
LILRA5	4.9e-75	0.58855	0.32	0.166	8.59e-71	Mono1
IER2	7.5e-33	0.584314	0.383	0.312	1.31e-28	Mono1
BLVRA	3.86e-63	0.577213	0.341	0.205	6.77e-59	Mono1
GMFG	5.93e-192	0.574076	0.888	0.833	1.04e-187	Mono1
HNMT	3.44e-80	0.573728	0.33	0.172	6.03e-76	Mono1
KCTD12	5.66e-61	0.573572	0.489	0.397	9.92e-57	Mono1
BNIP3L	4.14e-66	0.572393	0.404	0.274	7.26e-62	Mono1
MARCKS	1.12e-79	0.569048	0.286	0.128	1.97e-75	Mono1
SULT1A1	5.68e-79	0.5674	0.274	0.126	9.95e-75	Mono1
FTH1	0	0.551058	1	0.998	0	Mono1
BST1	1.03e-88	0.548376	0.251	0.099	1.81e-84	Mono1
FYB	8.22e-79	0.545346	0.616	0.534	1.44e-74	Mono1
HCST	2.05e-93	0.544327	0.734	0.677	3.6e-89	Mono1
EVI2B	9.41e-78	0.540844	0.661	0.638	1.65e-73	Mono1
LAMTOR4	4.1e-135	0.539209	0.816	0.793	7.18e-131	Mono1
LRP1	2.22e-99	0.537091	0.252	0.091	3.89e-95	Mono1
LGALS2	1.47e-81	0.532765	0.685	0.524	2.58e-77	Mono1
COTL1	1.01e-108	0.532725	0.703	0.562	1.77e-104	Mono1
EVI2A	6.95e-36	0.53186	0.421	0.363	1.22e-31	Mono1
PFDN5	0	0.524924	0.987	0.981	0	Mono1
CD300E	3.39e-75	0.522994	0.274	0.125	5.94e-71	Mono1
BTG1	1.26e-40	0.517927	0.389	0.3	2.21e-36	Mono1
LY96	4.92e-44	0.517448	0.462	0.395	8.62e-40	Mono1
NFKBIA	2.37e-23	0.515359	0.373	0.325	4.16e-19	Mono1
TNFRSF1B	2.69e-55	0.514166	0.386	0.262	4.71e-51	Mono1
SCPEP1	4.11e-43	0.511263	0.343	0.243	7.2e-39	Mono1
MT2A	6.98e-50	0.504676	0.422	0.297	1.22e-45	Mono1
LGALS3	3.47e-70	0.50315	0.563	0.446	6.08e-66	Mono1
ZFP36L1	5.97e-36	0.503096	0.428	0.355	1.05e-31	Mono1
FBXL5	3.66e-41	0.501688	0.343	0.247	6.41e-37	Mono1
OGFRL1	1.54e-39	0.497982	0.297	0.199	2.7e-35	Mono1
VAMP5	9.76e-36	0.496931	0.358	0.263	1.71e-31	Mono1
RTN3	1.68e-38	0.495821	0.354	0.265	2.94e-34	Mono1
MSRB1	7.55e-33	0.488316	0.307	0.224	1.32e-28	Mono1
LYST	4.87e-42	0.484659	0.359	0.26	8.54e-38	Mono1
FLNA	1.49e-43	0.480516	0.425	0.336	2.61e-39	Mono1
TNFSF13B	1.71e-68	0.479096	0.672	0.662	3e-64	Mono1
METTL9	6.17e-33	0.474204	0.314	0.233	1.08e-28	Mono1
CREB5	1.76e-43	0.473816	0.264	0.158	3.08e-39	Mono1
DYNLT1	1.84e-33	0.47094	0.42	0.36	3.22e-29	Mono1
MT-ND3	1.47e-194	0.470782	0.971	0.972	2.58e-190	Mono1
HSD17B11	1.17e-26	0.465866	0.458	0.439	2.06e-22	Mono1
TMEM167A	6.76e-28	0.460863	0.442	0.411	1.19e-23	Mono1
TALDO1	6.95e-76	0.46004	0.721	0.742	1.22e-71	Mono1
FAM200B	1.58e-35	0.457926	0.257	0.164	2.78e-31	Mono1
NCF2	8.77e-45	0.45762	0.502	0.433	1.54e-40	Mono1
FGR	2.11e-49	0.456841	0.526	0.445	3.7e-45	Mono1
LTA4H	1.16e-29	0.456285	0.499	0.48	2.03e-25	Mono1
MS4A7	6.8e-35	0.455951	0.319	0.222	1.19e-30	Mono1
IL17RA	1.06e-33	0.455409	0.29	0.201	1.85e-29	Mono1
C10orf54	1.54e-71	0.453913	0.686	0.662	2.7e-67	Mono1
ISG15	6.1e-24	0.45258	0.577	0.553	1.07e-19	Mono1
UBE2D1	1.35e-26	0.451916	0.347	0.287	2.37e-22	Mono1
CECR1	5.18e-34	0.448488	0.38	0.304	9.08e-30	Mono1
CD302	1.72e-23	0.447836	0.342	0.289	3.02e-19	Mono1
PILRA	4.83e-37	0.447629	0.345	0.25	8.47e-33	Mono1
POLE4	1.16e-22	0.445494	0.403	0.371	2.04e-18	Mono1
C14orf2	1.13e-116	0.44456	0.88	0.894	1.99e-112	Mono1
SCO2	3.78e-21	0.442554	0.294	0.235	6.62e-17	Mono1
TNFAIP2	8.65e-36	0.439387	0.293	0.197	1.52e-31	Mono1
JUNB	1.73e-55	0.434118	0.643	0.572	3.03e-51	Mono1
LY6E	4.99e-31	0.431415	0.649	0.653	8.76e-27	Mono1
LILRB3	6.95e-28	0.422549	0.292	0.212	1.22e-23	Mono1
GLIPR2	1.07e-24	0.420962	0.405	0.359	1.88e-20	Mono1
ZFAND5	1.83e-19	0.41813	0.281	0.226	3.22e-15	Mono1
DAZAP2	2.47e-39	0.417613	0.613	0.628	4.33e-35	Mono1
PICALM	3.68e-21	0.416083	0.251	0.187	6.44e-17	Mono1
ATP6V0D1	1.52e-23	0.41318	0.484	0.486	2.66e-19	Mono1
C19orf38	1.69e-21	0.408501	0.312	0.256	2.97e-17	Mono1
CAST	2.09e-21	0.404657	0.351	0.299	3.67e-17	Mono1
ATP6V1B2	1.92e-15	0.401568	0.33	0.295	3.36e-11	Mono1
MS4A6A	4.76e-91	0.399527	0.77	0.549	8.35e-87	Mono1
NAIP	1.76e-22	0.398709	0.256	0.189	3.09e-18	Mono1
OAZ1	3.12e-247	0.394466	0.995	0.986	5.48e-243	Mono1
NAMPT	1.05e-11	0.394064	0.275	0.241	1.84e-07	Mono1
GNAI2	2.54e-21	0.392751	0.481	0.481	4.45e-17	Mono1
PECAM1	1.99e-15	0.39202	0.271	0.223	3.49e-11	Mono1
GIMAP7	1.01e-41	0.391565	0.329	0.211	1.76e-37	Mono1
SPG21	1.23e-13	0.391284	0.31	0.28	2.16e-09	Mono1
SAT2	6.26e-16	0.387812	0.361	0.337	1.1e-11	Mono1
CTSA	1.17e-18	0.386475	0.261	0.204	2.05e-14	Mono1
GLUL	3.91e-12	0.386168	0.306	0.275	6.85e-08	Mono1
IFI27L2	9.04e-17	0.380743	0.352	0.318	1.58e-12	Mono1
SMCO4	1.29e-12	0.376984	0.345	0.328	2.26e-08	Mono1
UQCR11	2.42e-40	0.3765	0.701	0.764	4.25e-36	Mono1
PLBD1	5.19e-17	0.374091	0.35	0.307	9.09e-13	Mono1
RAB31	1.78e-14	0.370065	0.339	0.311	3.12e-10	Mono1
LILRB2	1.51e-23	0.366323	0.26	0.186	2.65e-19	Mono1
CFP	1.33e-46	0.363496	0.643	0.555	2.34e-42	Mono1
PRAM1	1.98e-13	0.360596	0.262	0.218	3.47e-09	Mono1
GPX4	1.4e-36	0.360209	0.687	0.755	2.46e-32	Mono1
PGD	2.38e-09	0.351351	0.288	0.267	4.17e-05	Mono1
PET100	6.27e-10	0.349676	0.399	0.419	1.1e-05	Mono1
CALM3	6.73e-12	0.349404	0.351	0.336	1.18e-07	Mono1
ARRB2	7.46e-13	0.349089	0.439	0.453	1.31e-08	Mono1
CD52	1.14e-35	0.348988	0.755	0.728	2.01e-31	Mono1
LGALS1	5.58e-105	0.342151	0.952	0.848	9.79e-101	Mono1
MPEG1	1.84e-26	0.339639	0.586	0.563	3.23e-22	Mono1
PTP4A2	1.35e-18	0.336439	0.587	0.645	2.36e-14	Mono1
ATP6V1F	1.73e-24	0.335879	0.598	0.652	3.04e-20	Mono1
GSTO1	2.89e-17	0.335344	0.527	0.563	5.07e-13	Mono1
H3F3A	4.43e-186	0.332569	0.988	0.989	7.76e-182	Mono1
TMEM205	3.13e-09	0.332013	0.254	0.227	5.48e-05	Mono1
NUDT16	1.82e-10	0.331288	0.258	0.226	3.19e-06	Mono1
TMEM123	4.88e-11	0.32652	0.458	0.486	8.55e-07	Mono1
EMP3	2.86e-66	0.326123	0.853	0.866	5.01e-62	Mono1
ALDOA	4.96e-70	0.324925	0.837	0.865	8.7e-66	Mono1
NDUFB1	1.92e-13	0.324524	0.579	0.66	3.37e-09	Mono1
GLRX	1.31e-16	0.323225	0.558	0.621	2.3e-12	Mono1
ATP5I	5.44e-17	0.321032	0.595	0.675	9.54e-13	Mono1
SMAP2	1.61e-06	0.319865	0.359	0.373	0.0282534	Mono1
FAM120A	5.7e-06	0.318293	0.265	0.257	0.100013	Mono1
PARP14	1.42e-07	0.317739	0.291	0.276	0.00248514	Mono1
IQGAP1	2.65e-07	0.316578	0.433	0.474	0.00465405	Mono1
GPX1	4.87e-104	0.315916	0.965	0.94	8.53e-100	Mono1
TXNIP	2.9e-61	0.315352	0.853	0.84	5.08e-57	Mono1
MT-ND4L	6.33e-05	0.314297	0.282	0.281	1	Mono1
QKI	1.34e-07	0.314071	0.264	0.246	0.00235379	Mono1
NUMB	9.52e-07	0.312071	0.256	0.241	0.0166896	Mono1
RARRES3	8.04e-18	0.311276	0.257	0.194	1.41e-13	Mono1
LILRA2	6.81e-09	0.310126	0.287	0.266	0.000119431	Mono1
POLR2L	3.68e-13	0.310007	0.582	0.672	6.45e-09	Mono1
LCP1	5.04e-26	0.309585	0.682	0.741	8.84e-22	Mono1
ACAP2	1.69e-06	0.307663	0.283	0.277	0.0295718	Mono1
IFI44	5.84e-06	0.307286	0.266	0.253	0.102318	Mono1
ZEB2	1.98e-08	0.304565	0.444	0.478	0.000346831	Mono1
SCAND1	3.14e-10	0.304426	0.517	0.576	5.51e-06	Mono1
SRGN	1.56e-79	0.303011	0.947	0.952	2.73e-75	Mono1
WARS	2.42e-10	0.300465	0.266	0.228	4.24e-06	Mono1
GZMB	0	3.06735	0.954	0.09	0	pDC
JCHAIN	0	2.96101	0.956	0.08	0	pDC
ITM2C	0	2.19208	0.96	0.263	0	pDC
LILRA4	0	2.06083	0.941	0.115	0	pDC
PTGDS	0	1.99076	0.417	0.056	0	pDC
TCL1A	0	1.98463	0.387	0.016	0	pDC
ALOX5AP	0	1.97092	0.965	0.35	0	pDC
SERPINF1	0	1.96807	0.928	0.148	0	pDC
IRF7	0	1.94309	0.959	0.436	0	pDC
MZB1	0	1.92274	0.853	0.045	0	pDC
TCF4	0	1.86134	0.94	0.204	0	pDC
CLIC3	0	1.84849	0.826	0.084	0	pDC
IRF8	0	1.84499	0.966	0.359	0	pDC
TPM2	0	1.78797	0.815	0.046	0	pDC
UGCG	0	1.75753	0.883	0.116	0	pDC
C12orf75	0	1.68142	0.905	0.188	0	pDC
PLD4	0	1.65388	0.945	0.393	0	pDC
PLAC8	0	1.62163	0.975	0.502	0	pDC
PTCRA	0	1.61147	0.728	0.017	0	pDC
IL3RA	0	1.60698	0.816	0.079	0	pDC
SPIB	0	1.57532	0.825	0.101	0	pDC
TSPAN13	0	1.56578	0.798	0.054	0	pDC
LTB	0	1.49174	0.782	0.286	0	pDC
LINC00996	0	1.48516	0.674	0.009	0	pDC
STMN1	0	1.48451	0.822	0.137	0	pDC
SMPD3	0	1.47409	0.711	0.027	0	pDC
DNASE1L3	0	1.43913	0.771	0.087	0	pDC
CLEC4C	0	1.43637	0.761	0.059	0	pDC
SELENOS	0	1.43008	0.862	0.252	0	pDC
CYB561A3	0	1.42977	0.847	0.192	0	pDC
DERL3	0	1.42535	0.704	0.019	0	pDC
HERPUD1	0	1.37774	0.947	0.533	0	pDC
CCDC50	0	1.37136	0.803	0.159	0	pDC
APP	0	1.35938	0.853	0.24	0	pDC
CTSC	0	1.32526	0.919	0.519	0	pDC
SPCS1	0	1.31886	0.964	0.649	0	pDC
FAM129C	0	1.27034	0.661	0.026	0	pDC
PPP1R14B	0	1.26818	0.622	0.043	0	pDC
SEC61B	0	1.2615	0.976	0.731	0	pDC
BCL11A	0	1.24341	0.775	0.189	0	pDC
MAP1A	0	1.20817	0.613	0.016	0	pDC
OFD1	0	1.1919	0.705	0.202	0	pDC
MYBL2	0	1.18591	0.498	0.009	0	pDC
CXCR3	0	1.17974	0.628	0.064	0	pDC
SMIM5	0	1.16351	0.562	0.009	0	pDC
NUCB2	0	1.1431	0.677	0.108	0	pDC
LAMP5	0	1.13096	0.567	0.029	0	pDC
CCDC186	0	1.08581	0.641	0.12	0	pDC
MAPKAPK2	0	1.0824	0.672	0.132	0	pDC
RP11-117D22.2	0	1.07384	0.596	0.075	0	pDC
HIGD1A	0	1.05913	0.703	0.181	0	pDC
NPC2	0	1.04965	0.989	0.831	0	pDC
FAM213A	0	1.03161	0.518	0.032	0	pDC
TXN	0	1.01786	0.929	0.614	0	pDC
CD164	0	1.01454	0.882	0.479	0	pDC
PPM1K	0	1.00284	0.655	0.148	0	pDC
SCT	0	0.999106	0.467	0.038	0	pDC
ZFAT	0	0.991331	0.499	0.022	0	pDC
GPR183	0	0.986907	0.675	0.229	0	pDC
SIT1	0	0.984695	0.502	0.04	0	pDC
HSP90B1	0	0.969433	0.923	0.602	0	pDC
BLNK	0	0.958307	0.592	0.109	0	pDC
CLN8	0	0.955231	0.659	0.205	0	pDC
GAPT	0	0.94936	0.744	0.291	0	pDC
C9orf142	0	0.903159	0.745	0.361	0	pDC
UCP2	0	0.895808	0.892	0.564	0	pDC
DCK	0	0.876369	0.678	0.254	0	pDC
IDH3A	0	0.875821	0.603	0.182	0	pDC
RRBP1	0	0.868655	0.603	0.204	0	pDC
GPM6B	0	0.8675	0.485	0.06	0	pDC
PLP2	0	0.864711	0.937	0.616	0	pDC
UBE2J1	0	0.859925	0.639	0.2	0	pDC
TNFRSF21	0	0.855433	0.45	0.038	0	pDC
ST6GALNAC4	0	0.846764	0.504	0.067	0	pDC
PLA2G16	0	0.837282	0.59	0.12	0	pDC
ADA	0	0.832281	0.548	0.139	0	pDC
FKBP2	0	0.829534	0.804	0.418	0	pDC
LGMN	0	0.814837	0.535	0.132	0	pDC
MANF	0	0.80917	0.596	0.211	0	pDC
GNG7	0	0.807048	0.535	0.129	0	pDC
PLEK	0	0.804617	0.819	0.48	0	pDC
RNASE6	0	0.795936	0.91	0.63	0	pDC
PARK7	0	0.791545	0.937	0.722	0	pDC
FUT7	6.7e-274	0.791397	0.509	0.167	1.17e-269	pDC
B4GALT1	2.78e-182	0.789451	0.42	0.145	4.87e-178	pDC
SMC6	0	0.78809	0.482	0.089	0	pDC
SNRPN	0	0.776353	0.469	0.072	0	pDC
PPIB	0	0.773131	0.932	0.695	0	pDC
C1orf186	0	0.768303	0.419	0.03	0	pDC
SLC15A4	0	0.766735	0.465	0.065	0	pDC
PDIA4	2.49e-296	0.762975	0.56	0.193	4.37e-292	pDC
SSR4	0	0.750133	0.954	0.771	0	pDC
CD2AP	0	0.749645	0.474	0.103	0	pDC
CKS2	4.12e-297	0.748585	0.44	0.107	7.22e-293	pDC
LILRB4	2.94e-274	0.748449	0.709	0.355	5.16e-270	pDC
CIRBP	0	0.735053	0.901	0.627	0	pDC
SEC61G	0	0.730458	0.91	0.705	0	pDC
KCNK17	0	0.729705	0.374	0.036	0	pDC
SEL1L3	0	0.729488	0.405	0.065	0	pDC
MIF4GD	1.14e-278	0.726505	0.611	0.255	2e-274	pDC
DAB2	0	0.719577	0.478	0.116	0	pDC
DHRS7	3.52e-276	0.718421	0.732	0.383	6.18e-272	pDC
SRP14	0	0.717525	0.984	0.86	0	pDC
NEK8	0	0.70789	0.32	0.011	0	pDC
TRAM1	1.62e-264	0.704353	0.746	0.424	2.84e-260	pDC
PNOC	0	0.701026	0.275	0.008	0	pDC
TUBB	3.94e-233	0.700578	0.705	0.398	6.91e-229	pDC
RASD1	0	0.698592	0.269	0.005	0	pDC
CYTH4	1.57e-262	0.696819	0.613	0.255	2.75e-258	pDC
COMMD6	0	0.694141	0.971	0.853	0	pDC
SPCS2	1.13e-259	0.688122	0.834	0.562	1.97e-255	pDC
RNF5	3.81e-251	0.68745	0.607	0.272	6.68e-247	pDC
SIVA1	3.04e-266	0.686592	0.716	0.379	5.33e-262	pDC
RP11-73G16.2	0	0.685862	0.348	0.006	0	pDC
SELL	2.46e-297	0.682622	0.9	0.607	4.31e-293	pDC
MRPL36	4.93e-225	0.681309	0.546	0.233	8.64e-221	pDC
SIDT1	0	0.680087	0.357	0.025	0	pDC
P2RY14	2.78e-283	0.678217	0.389	0.086	4.87e-279	pDC
ZDHHC4	1.93e-276	0.659526	0.45	0.121	3.39e-272	pDC
ZNF706	3.03e-254	0.657989	0.793	0.501	5.31e-250	pDC
PHB	8.99e-227	0.657488	0.73	0.425	1.58e-222	pDC
DAAM1	9.81e-301	0.648854	0.374	0.068	1.72e-296	pDC
ERP29	0	0.646989	0.959	0.781	0	pDC
LAIR1	5.22e-288	0.644434	0.447	0.105	9.16e-284	pDC
TAGLN2	3.38e-272	0.6428	0.938	0.727	5.92e-268	pDC
TMEM8B	1.64e-247	0.641747	0.366	0.085	2.88e-243	pDC
C12orf45	8.44e-206	0.64145	0.59	0.284	1.48e-201	pDC
FEZ2	5.62e-237	0.640622	0.548	0.218	9.86e-233	pDC
TMED9	1.51e-224	0.639966	0.757	0.473	2.65e-220	pDC
NGLY1	1.59e-229	0.635106	0.498	0.183	2.79e-225	pDC
ATG101	3.63e-215	0.633587	0.513	0.207	6.36e-211	pDC
CDK2AP2	2.11e-209	0.633335	0.554	0.244	3.7e-205	pDC
SELPLG	5.66e-225	0.630595	0.612	0.279	9.92e-221	pDC
RPS6KA4	9.62e-201	0.629503	0.554	0.259	1.69e-196	pDC
SVIP	2.45e-302	0.628467	0.387	0.074	4.3e-298	pDC
P4HB	4.4e-208	0.62597	0.7	0.4	7.71e-204	pDC
CD4	1.09e-205	0.620314	0.689	0.387	1.92e-201	pDC
RUBCNL	0	0.619973	0.34	0.025	0	pDC
SFT2D2	6.09e-189	0.619258	0.527	0.236	1.07e-184	pDC
SCAMP5	0	0.618691	0.31	0.012	0	pDC
SEC11C	1.62e-192	0.617996	0.528	0.24	2.84e-188	pDC
PDCD4	9.04e-209	0.608777	0.513	0.206	1.58e-204	pDC
TMIGD2	0	0.608039	0.305	0.013	0	pDC
C12orf57	2.83e-192	0.605937	0.466	0.177	4.97e-188	pDC
MPEG1	1.41e-242	0.604853	0.824	0.497	2.48e-238	pDC
PHACTR1	1.94e-176	0.604136	0.615	0.332	3.4e-172	pDC
TGFBI	2.38e-207	0.603771	0.806	0.523	4.17e-203	pDC
PARP10	4.9e-273	0.603768	0.41	0.096	8.59e-269	pDC
CXXC5	1.38e-281	0.595524	0.351	0.061	2.43e-277	pDC
TMEM109	1.59e-184	0.591591	0.626	0.342	2.8e-180	pDC
PACSIN1	0	0.591548	0.297	0.008	0	pDC
TMED2	1.54e-197	0.588533	0.737	0.46	2.7e-193	pDC
DNAJA1	2.28e-184	0.585712	0.696	0.421	3.99e-180	pDC
AHI1	4.92e-284	0.584927	0.316	0.046	8.63e-280	pDC
RNASET2	1.13e-284	0.584647	0.949	0.778	1.98e-280	pDC
SNRNP25	1.11e-184	0.577255	0.535	0.247	1.95e-180	pDC
TUBB6	1.12e-273	0.57609	0.337	0.058	1.96e-269	pDC
VEGFB	3.38e-304	0.574952	0.307	0.037	5.92e-300	pDC
XBP1	1.04e-180	0.573832	0.557	0.264	1.83e-176	pDC
CNP	1.76e-213	0.572658	0.419	0.13	3.08e-209	pDC
CHD9	1.33e-178	0.569579	0.557	0.269	2.33e-174	pDC
RUNX2	1.98e-226	0.56752	0.342	0.079	3.47e-222	pDC
PHEX	0	0.56649	0.266	0.005	0	pDC
2001-09-01	1.67e-249	0.566043	0.393	0.094	2.92e-245	pDC
GGA2	8.46e-202	0.561873	0.431	0.148	1.48e-197	pDC
UBB	3.79e-281	0.559509	0.955	0.851	6.64e-277	pDC
SLC3A2	3.22e-175	0.556557	0.504	0.224	5.65e-171	pDC
NPC1	0	0.546991	0.274	0.019	0	pDC
SMARCB1	4.05e-168	0.543001	0.497	0.23	7.11e-164	pDC
TACC1	5.9e-152	0.542978	0.453	0.198	1.04e-147	pDC
POLR2J3	1.36e-152	0.540464	0.671	0.414	2.38e-148	pDC
TM9SF2	6.32e-160	0.540341	0.582	0.311	1.11e-155	pDC
PROC	0	0.539222	0.299	0.03	0	pDC
ZDHHC17	1.83e-213	0.537471	0.327	0.075	3.21e-209	pDC
DNAJC7	9.55e-144	0.5374	0.665	0.426	1.67e-139	pDC
IRF2BP2	2.48e-167	0.536742	0.619	0.329	4.35e-163	pDC
PPM1J	6.52e-273	0.534012	0.298	0.042	1.14e-268	pDC
COBLL1	0	0.533884	0.251	0.004	0	pDC
AC023590.1	0	0.532796	0.28	0.025	0	pDC
OSTC	4.1e-163	0.532435	0.767	0.53	7.19e-159	pDC
RPN2	8.68e-148	0.532119	0.646	0.408	1.52e-143	pDC
SUSD1	2.39e-191	0.527409	0.278	0.056	4.19e-187	pDC
TRAF4	0	0.527006	0.265	0.019	0	pDC
A1BG	6.27e-179	0.526203	0.478	0.193	1.1e-174	pDC
ARID3A	1.37e-167	0.525947	0.37	0.12	2.4e-163	pDC
RPL22L1	2.19e-129	0.521793	0.557	0.313	3.84e-125	pDC
CYSLTR1	7.4e-173	0.52156	0.441	0.166	1.3e-168	pDC
LDHB	1.05e-185	0.521168	0.826	0.58	1.84e-181	pDC
BTG2	3.16e-166	0.519957	0.444	0.17	5.54e-162	pDC
ANKRD12	5.7e-138	0.518899	0.607	0.362	1e-133	pDC
OCIAD2	2.03e-206	0.515028	0.368	0.102	3.56e-202	pDC
SCN9A	2.43e-209	0.514411	0.315	0.07	4.25e-205	pDC
SLC38A1	5.29e-146	0.511254	0.417	0.177	9.27e-142	pDC
CBX6	9.91e-109	0.509454	0.406	0.194	1.74e-104	pDC
PPP1R15A	3.11e-141	0.507247	0.491	0.234	5.45e-137	pDC
SFT2D1	1.12e-162	0.506077	0.745	0.503	1.97e-158	pDC
VAMP8	6.02e-248	0.505481	0.958	0.863	1.06e-243	pDC
UBC	8.01e-211	0.505439	0.941	0.864	1.4e-206	pDC
ARHGAP9	5.65e-138	0.503168	0.551	0.301	9.9e-134	pDC
IFNAR2	8.91e-143	0.502835	0.429	0.186	1.56e-138	pDC
TMED10	4.88e-145	0.502125	0.643	0.39	8.55e-141	pDC
FAM60A	8.48e-143	0.500817	0.398	0.164	1.49e-138	pDC
SELENOF	3.92e-155	0.500245	0.762	0.532	6.87e-151	pDC
CD68	1.72e-165	0.49497	0.746	0.438	3.01e-161	pDC
MYL12A	7.81e-303	0.494905	0.985	0.908	1.37e-298	pDC
DDIT4	1.08e-125	0.49337	0.595	0.326	1.89e-121	pDC
ABHD15	4.57e-264	0.49131	0.258	0.028	8.01e-260	pDC
TMEM19	8.17e-173	0.490315	0.338	0.101	1.43e-168	pDC
FERMT3	5.62e-131	0.486747	0.666	0.437	9.85e-127	pDC
SSR3	7.09e-131	0.484479	0.673	0.449	1.24e-126	pDC
ERN1	2.35e-272	0.4834	0.255	0.024	4.11e-268	pDC
LMAN1	1.49e-177	0.481513	0.332	0.093	2.61e-173	pDC
MALAT1	0	0.480034	1	0.999	0	pDC
ERCC1	4.78e-123	0.479413	0.574	0.349	8.38e-119	pDC
YPEL5	2.6e-128	0.476932	0.542	0.301	4.56e-124	pDC
TSPAN3	5.32e-183	0.472132	0.31	0.078	9.34e-179	pDC
MAP2K6	1.1e-207	0.471246	0.281	0.053	1.93e-203	pDC
PDIA3	1.87e-133	0.469591	0.776	0.555	3.29e-129	pDC
RP11-356I2.4	1.92e-197	0.468683	0.266	0.05	3.37e-193	pDC
CAT	4.55e-128	0.468009	0.739	0.512	7.98e-124	pDC
PTPRE	3.26e-131	0.462868	0.78	0.558	5.72e-127	pDC
SPINT2	5.82e-128	0.461509	0.717	0.49	1.02e-123	pDC
NAPA	4.62e-116	0.459612	0.517	0.288	8.09e-112	pDC
CTSB	4.14e-127	0.455889	0.717	0.487	7.27e-123	pDC
DCPS	4.27e-125	0.455683	0.394	0.174	7.49e-121	pDC
ARL6IP1	1.94e-126	0.454684	0.483	0.243	3.41e-122	pDC
UBE2E3	3.44e-128	0.452804	0.382	0.153	6.03e-124	pDC
TATDN3	2.6e-157	0.448348	0.313	0.092	4.55e-153	pDC
DDAH2	2.25e-100	0.447212	0.485	0.28	3.95e-96	pDC
PAIP1	4.71e-139	0.444328	0.35	0.126	8.27e-135	pDC
FCHSD2	6.49e-170	0.441288	0.28	0.066	1.14e-165	pDC
RAC2	2.4e-123	0.439386	0.771	0.569	4.2e-119	pDC
CHST12	3.23e-116	0.439152	0.366	0.16	5.67e-112	pDC
SOX4	2.34e-100	0.437975	0.35	0.149	4.1e-96	pDC
GRAMD1B	6.62e-190	0.437498	0.258	0.048	1.16e-185	pDC
STX7	3.15e-102	0.435611	0.607	0.4	5.52e-98	pDC
UNC93B1	1.25e-102	0.435274	0.379	0.181	2.2e-98	pDC
DAD1	9.21e-119	0.43211	0.724	0.508	1.61e-114	pDC
ZNF22	1.45e-103	0.431572	0.391	0.192	2.54e-99	pDC
SMIM14	3.83e-103	0.430624	0.469	0.259	6.72e-99	pDC
PEBP1	1.32e-109	0.43049	0.719	0.512	2.32e-105	pDC
MGAT4A	1.69e-172	0.429413	0.284	0.064	2.97e-168	pDC
GNA15	3.87e-104	0.429286	0.4	0.197	6.79e-100	pDC
SLAMF7	1.15e-127	0.428383	0.322	0.114	2.01e-123	pDC
DBNL	6.91e-112	0.42606	0.702	0.493	1.21e-107	pDC
BCL7A	3.9e-117	0.421869	0.283	0.099	6.84e-113	pDC
PDIA6	1.07e-94	0.421821	0.645	0.453	1.87e-90	pDC
APBB1IP	1.73e-88	0.421028	0.477	0.284	3.04e-84	pDC
ZCCHC11	1.01e-150	0.419577	0.27	0.068	1.76e-146	pDC
SLC39A6	7.78e-132	0.419337	0.282	0.086	1.36e-127	pDC
MDM4	4.03e-69	0.419276	0.482	0.305	7.07e-65	pDC
DNAJB9	7.8e-150	0.419057	0.26	0.064	1.37e-145	pDC
ITGAE	7.76e-101	0.418789	0.449	0.242	1.36e-96	pDC
RNASEH2B	9.52e-100	0.418577	0.525	0.313	1.67e-95	pDC
HINT1	1.24e-185	0.41805	0.971	0.841	2.18e-181	pDC
OGT	5.93e-117	0.416671	0.36	0.146	1.04e-112	pDC
MYDGF	4.9e-94	0.414472	0.666	0.484	8.59e-90	pDC
PNISR	5.22e-109	0.414342	0.824	0.637	9.15e-105	pDC
ADI1	7.49e-84	0.412906	0.529	0.344	1.31e-79	pDC
ANAPC16	1.19e-110	0.411567	0.74	0.537	2.08e-106	pDC
EIF4A3	5.1e-109	0.411407	0.378	0.174	8.95e-105	pDC
ST3GAL4	2.46e-114	0.411125	0.267	0.089	4.32e-110	pDC
ERGIC2	1.04e-103	0.409447	0.361	0.163	1.82e-99	pDC
UBE2D2	1.52e-102	0.408983	0.685	0.495	2.66e-98	pDC
OST4	3.29e-170	0.408513	0.939	0.829	5.77e-166	pDC
OPN3	4.62e-138	0.406404	0.275	0.079	8.1e-134	pDC
NUDT5	6.5e-98	0.406075	0.443	0.241	1.14e-93	pDC
QDPR	4.95e-117	0.40488	0.305	0.111	8.67e-113	pDC
HIST1H4C	7e-79	0.404729	0.405	0.228	1.23e-74	pDC
CD99	3.91e-112	0.402861	0.696	0.46	6.86e-108	pDC
SRPRA	4.24e-93	0.402456	0.361	0.176	7.43e-89	pDC
SDHAF3	3.96e-118	0.402322	0.317	0.117	6.94e-114	pDC
ISCU	2.43e-95	0.401923	0.567	0.365	4.25e-91	pDC
SEC62	1.18e-99	0.40164	0.633	0.422	2.07e-95	pDC
LINC01420	4.54e-88	0.401479	0.539	0.346	7.96e-84	pDC
GUK1	1.18e-105	0.400214	0.79	0.631	2.06e-101	pDC
NDUFV2	2.18e-98	0.399796	0.707	0.515	3.82e-94	pDC
CALR	5.37e-96	0.398123	0.749	0.545	9.42e-92	pDC
DSTN	8.99e-104	0.39807	0.442	0.227	1.58e-99	pDC
BST2	7.78e-96	0.396539	0.823	0.685	1.36e-91	pDC
CXorf21	5.72e-75	0.39639	0.355	0.186	1e-70	pDC
TNNI2	2.22e-80	0.396011	0.293	0.128	3.89e-76	pDC
RPS8	0	0.394214	0.999	0.996	0	pDC
GPATCH11	3.08e-115	0.390764	0.282	0.098	5.39e-111	pDC
MORF4L2	9.81e-86	0.389269	0.41	0.223	1.72e-81	pDC
ARF1	1.12e-97	0.388182	0.763	0.579	1.96e-93	pDC
SPCS3	1.47e-88	0.386401	0.513	0.305	2.57e-84	pDC
MX1	1.09e-57	0.386271	0.572	0.404	1.9e-53	pDC
2011-09-01	1.9e-99	0.385308	0.261	0.093	3.33e-95	pDC
2006-09-01	1.79e-82	0.383984	0.563	0.376	3.14e-78	pDC
TMX1	4.4e-83	0.383416	0.478	0.295	7.71e-79	pDC
SUB1	1.18e-134	0.381835	0.945	0.83	2.07e-130	pDC
NOP56	1.18e-86	0.381777	0.448	0.254	2.06e-82	pDC
IGF2R	1.9e-155	0.381757	0.277	0.065	3.33e-151	pDC
AP3S1	1.09e-96	0.380703	0.555	0.342	1.92e-92	pDC
CCDC69	2.25e-95	0.379071	0.413	0.204	3.95e-91	pDC
EMC7	3.02e-74	0.378808	0.434	0.266	5.29e-70	pDC
ARID1B	5.27e-86	0.377264	0.369	0.182	9.24e-82	pDC
SGSM3	1.4e-104	0.374874	0.278	0.102	2.46e-100	pDC
CCDC107	9.95e-75	0.372438	0.422	0.25	1.74e-70	pDC
PAG1	4.57e-97	0.372288	0.284	0.106	8.02e-93	pDC
CHCHD2	2.64e-134	0.371258	0.945	0.855	4.64e-130	pDC
TAX1BP3	2.52e-88	0.369426	0.271	0.107	4.41e-84	pDC
IFI44L	1.33e-26	0.369163	0.492	0.408	2.32e-22	pDC
XIST	1.85e-34	0.362824	0.463	0.355	3.24e-30	pDC
SCAMP2	7.1e-81	0.36216	0.47	0.282	1.24e-76	pDC
PCM1	8.64e-71	0.36186	0.411	0.241	1.52e-66	pDC
CERS6	6.68e-112	0.361667	0.262	0.084	1.17e-107	pDC
ARL4C	3.62e-65	0.360721	0.491	0.321	6.35e-61	pDC
HINT2	9.76e-73	0.36022	0.452	0.279	1.71e-68	pDC
N4BP2L1	6.03e-68	0.360009	0.39	0.226	1.06e-63	pDC
CORO1C	4.41e-76	0.359073	0.42	0.239	7.73e-72	pDC
HMGN1	3.16e-98	0.358571	0.841	0.627	5.53e-94	pDC
CHMP5	4e-71	0.356525	0.546	0.374	7.02e-67	pDC
C11orf58	9.37e-81	0.355121	0.73	0.568	1.64e-76	pDC
GTF3A	1.46e-79	0.354558	0.695	0.532	2.57e-75	pDC
ISG20	1.51e-55	0.353714	0.334	0.185	2.65e-51	pDC
AKAP9	1.92e-64	0.353517	0.49	0.322	3.36e-60	pDC
RPLP0	2.66e-201	0.351904	0.992	0.94	4.66e-197	pDC
CHAF1A	1.17e-102	0.351851	0.258	0.088	2.04e-98	pDC
BCAP31	1.68e-79	0.351739	0.563	0.378	2.94e-75	pDC
CCR2	6.08e-80	0.351372	0.34	0.16	1.07e-75	pDC
SPNS3	4.01e-66	0.351085	0.289	0.146	7.02e-62	pDC
SLC20A1	7.53e-85	0.350504	0.302	0.126	1.32e-80	pDC
CKS1B	6.03e-100	0.34952	0.251	0.085	1.06e-95	pDC
SCARB2	4.78e-116	0.349022	0.269	0.081	8.38e-112	pDC
PPP1R2	5.68e-77	0.347871	0.49	0.307	9.95e-73	pDC
EEF1B2	1.25e-161	0.3454	0.986	0.898	2.19e-157	pDC
ZNF428	3.18e-74	0.344401	0.398	0.221	5.58e-70	pDC
MLF2	1.28e-60	0.343972	0.491	0.341	2.25e-56	pDC
THUMPD3-AS1	2.3e-70	0.343933	0.308	0.15	4.04e-66	pDC
NDUFA9	7.14e-63	0.343126	0.417	0.262	1.25e-58	pDC
ALG5	1.51e-71	0.342885	0.349	0.184	2.64e-67	pDC
PRKRA	5.02e-73	0.341684	0.324	0.162	8.8e-69	pDC
RPL3	1.33e-279	0.340802	1	0.991	2.34e-275	pDC
AHCY	1.11e-67	0.340375	0.329	0.174	1.94e-63	pDC
UBL7	3.36e-70	0.3384	0.398	0.235	5.89e-66	pDC
NHP2	1.06e-72	0.336498	0.608	0.438	1.86e-68	pDC
EIF4A2	3.49e-76	0.334947	0.742	0.577	6.13e-72	pDC
PRDX6	2.6e-66	0.334139	0.642	0.485	4.56e-62	pDC
CSF2RB	8e-92	0.333721	0.314	0.129	1.4e-87	pDC
MILR1	5.36e-82	0.333478	0.264	0.108	9.4e-78	pDC
NFATC2IP	1.39e-67	0.333203	0.324	0.167	2.44e-63	pDC
HSPA5	4.83e-63	0.332455	0.581	0.414	8.47e-59	pDC
DDX24	2.03e-66	0.33244	0.505	0.34	3.56e-62	pDC
PHYKPL	5.71e-72	0.3322	0.349	0.183	1e-67	pDC
MYL12B	2.45e-103	0.332081	0.906	0.793	4.3e-99	pDC
TBCC	6.11e-70	0.330271	0.304	0.15	1.07e-65	pDC
NDUFAF3	2.31e-66	0.329894	0.53	0.365	4.04e-62	pDC
CCS	9.95e-65	0.329756	0.378	0.219	1.74e-60	pDC
ARL6IP6	1.38e-69	0.32808	0.316	0.157	2.41e-65	pDC
CANX	4.97e-66	0.327432	0.583	0.409	8.71e-62	pDC
TRABD	1.12e-63	0.326971	0.546	0.387	1.97e-59	pDC
TSTD1	3.88e-63	0.326385	0.373	0.212	6.8e-59	pDC
TMBIM6	7.99e-79	0.326356	0.813	0.677	1.4e-74	pDC
GGNBP2	3.43e-60	0.326174	0.509	0.353	6.01e-56	pDC
KIF5B	1.54e-58	0.32562	0.574	0.427	2.7e-54	pDC
TMED4	1.97e-54	0.325351	0.297	0.161	3.46e-50	pDC
TMEM141	7.93e-66	0.325212	0.357	0.197	1.39e-61	pDC
TMEM243	7.3e-60	0.324155	0.419	0.264	1.28e-55	pDC
SLC35C2	1.58e-61	0.324076	0.327	0.18	2.78e-57	pDC
FUS	6.26e-65	0.32262	0.692	0.536	1.1e-60	pDC
GCC2	2.72e-63	0.322579	0.35	0.195	4.76e-59	pDC
NCF1	2.42e-159	0.32232	0.755	0.402	4.24e-155	pDC
RPS3A	0	0.322001	0.999	0.998	0	pDC
ARMCX6	9.32e-65	0.321805	0.268	0.129	1.63e-60	pDC
TAPBPL	8.59e-61	0.321657	0.321	0.176	1.51e-56	pDC
JTB	2.78e-72	0.319848	0.786	0.65	4.88e-68	pDC
LMAN2	1.49e-62	0.319577	0.614	0.456	2.61e-58	pDC
RBBP4	8.53e-55	0.319213	0.451	0.301	1.49e-50	pDC
ARGLU1	1.45e-55	0.31862	0.69	0.548	2.54e-51	pDC
WDFY4	6.49e-69	0.317009	0.257	0.116	1.14e-64	pDC
ANXA11	5.38e-60	0.316516	0.537	0.38	9.44e-56	pDC
TIMM13	5.75e-66	0.316385	0.602	0.436	1.01e-61	pDC
MKKS	1.91e-64	0.314745	0.419	0.251	3.35e-60	pDC
ZRANB2	2.4e-53	0.314614	0.392	0.247	4.21e-49	pDC
SND1	1.29e-65	0.313838	0.35	0.193	2.27e-61	pDC
TMCO1	9.01e-67	0.313357	0.49	0.319	1.58e-62	pDC
KDELR2	1.86e-63	0.311975	0.419	0.257	3.26e-59	pDC
TNRC6B	2.95e-43	0.311698	0.426	0.296	5.17e-39	pDC
HVCN1	2e-58	0.310155	0.304	0.16	3.5e-54	pDC
DPP7	1.3e-60	0.309203	0.606	0.45	2.28e-56	pDC
TAF7	1.3e-61	0.30913	0.472	0.305	2.27e-57	pDC
TAP1	6.19e-57	0.307903	0.549	0.393	1.09e-52	pDC
CCDC88A	9.07e-49	0.307282	0.565	0.43	1.59e-44	pDC
DDX5	8.46e-92	0.307054	0.937	0.843	1.48e-87	pDC
TPST2	8.14e-66	0.306727	0.286	0.136	1.43e-61	pDC
CNPY3	3.29e-71	0.306477	0.826	0.704	5.77e-67	pDC
CUX1	6.76e-61	0.3061	0.3	0.151	1.19e-56	pDC
ZMYM2	7.58e-56	0.305895	0.261	0.128	1.33e-51	pDC
BEX4	1.45e-61	0.305377	0.303	0.158	2.54e-57	pDC
TMEM59	4.85e-74	0.305139	0.8	0.656	8.5e-70	pDC
GPAA1	4.52e-51	0.304491	0.346	0.209	7.92e-47	pDC
RBBP7	1.02e-53	0.30406	0.35	0.212	1.79e-49	pDC
RAP1GDS1	6.7e-58	0.303486	0.271	0.137	1.17e-53	pDC
PNN	7.34e-47	0.303017	0.552	0.419	1.29e-42	pDC
NPM1	2.92e-83	0.303002	0.922	0.772	5.12e-79	pDC
SAP30BP	2.13e-62	0.30268	0.311	0.162	3.73e-58	pDC
DNAJC3	8.41e-46	0.301523	0.348	0.216	1.48e-41	pDC
EIF5	5.29e-53	0.301416	0.539	0.392	9.27e-49	pDC
ADD1	2.74e-51	0.300694	0.279	0.15	4.8e-47	pDC
NIPA2	9.81e-56	0.300532	0.286	0.149	1.72e-51	pDC
NADK	6.73e-63	0.300003	0.356	0.189	1.18e-58	pDC
FCGR3A	0	1.48769	0.447	0.019	0	Mono2
APOBEC3A	0	1.38059	0.567	0.064	0	Mono2
FTL	0	1.227	0.999	0.995	0	Mono2
IFITM3	5.32e-183	1.22618	0.859	0.45	9.33e-179	Mono2
AIF1	0	1.18826	0.996	0.799	0	Mono2
SERPINA1	5.92e-281	1.16313	0.88	0.347	1.04e-276	Mono2
SAT1	8.66e-245	1.13629	0.976	0.796	1.52e-240	Mono2
CFD	2.62e-239	1.07633	0.828	0.303	4.6e-235	Mono2
MS4A7	5.07e-177	1.02706	0.608	0.211	8.89e-173	Mono2
MARCKS	3.12e-256	0.995355	0.582	0.126	5.48e-252	Mono2
NEAT1	4.9e-215	0.972334	0.954	0.589	8.6e-211	Mono2
LST1	1.65e-235	0.946501	0.987	0.779	2.89e-231	Mono2
VAMP5	2.15e-149	0.939806	0.623	0.254	3.77e-145	Mono2
MT2A	1.04e-104	0.92448	0.621	0.299	1.82e-100	Mono2
DUSP6	3.91e-231	0.907031	0.612	0.146	6.86e-227	Mono2
CD52	8.78e-131	0.901409	0.916	0.718	1.54e-126	Mono2
FCN1	2.03e-207	0.897701	0.983	0.521	3.56e-203	Mono2
LINC01272	5.26e-207	0.847317	0.413	0.071	9.23e-203	Mono2
PSAP	1.13e-238	0.835938	0.985	0.91	1.98e-234	Mono2
GPBAR1	1.46e-203	0.831008	0.49	0.11	2.56e-199	Mono2
KLF2	3.27e-262	0.813785	0.427	0.058	5.73e-258	Mono2
TIMP1	7.63e-116	0.79744	0.837	0.545	1.34e-111	Mono2
TNFSF10	2.94e-94	0.771699	0.581	0.285	5.15e-90	Mono2
GIMAP4	1.35e-151	0.76969	0.659	0.248	2.36e-147	Mono2
CTSS	6.97e-202	0.768886	0.987	0.88	1.22e-197	Mono2
FTH1	3.74e-260	0.764757	1	0.999	6.56e-256	Mono2
SLC7A7	7.56e-148	0.725071	0.555	0.177	1.33e-143	Mono2
IFITM2	3.39e-89	0.724558	0.859	0.696	5.94e-85	Mono2
PSME2	1.79e-116	0.723086	0.91	0.772	3.14e-112	Mono2
TNFRSF1B	4.52e-107	0.715804	0.584	0.263	7.92e-103	Mono2
HMOX1	8.96e-133	0.711638	0.391	0.1	1.57e-128	Mono2
JUNB	5.39e-87	0.709441	0.799	0.569	9.45e-83	Mono2
CD300E	1.46e-125	0.705339	0.447	0.133	2.57e-121	Mono2
COTL1	1.48e-123	0.702544	0.862	0.57	2.6e-119	Mono2
WARS	1.11e-78	0.688242	0.469	0.216	1.95e-74	Mono2
FGL2	6.76e-130	0.684824	0.907	0.598	1.19e-125	Mono2
IFI6	2.08e-67	0.681116	0.689	0.424	3.65e-63	Mono2
ISG15	2.71e-40	0.678027	0.688	0.547	4.76e-36	Mono2
ZFP36L1	2.58e-71	0.672865	0.602	0.351	4.53e-67	Mono2
LY6E	4.02e-64	0.670838	0.802	0.639	7.04e-60	Mono2
DUSP1	4.57e-106	0.663677	0.517	0.19	8.02e-102	Mono2
ASAH1	3.99e-96	0.661307	0.676	0.389	6.99e-92	Mono2
LILRA5	1.18e-86	0.660237	0.454	0.179	2.07e-82	Mono2
MAFB	7.61e-201	0.645761	0.347	0.049	1.33e-196	Mono2
LILRB2	7.82e-95	0.644795	0.46	0.179	1.37e-90	Mono2
CSF1R	7.64e-90	0.642816	0.452	0.184	1.34e-85	Mono2
TYROBP	5.01e-209	0.642251	0.999	0.959	8.79e-205	Mono2
S100A11	1.02e-163	0.631383	0.992	0.919	1.79e-159	Mono2
MARCO	4.04e-118	0.626631	0.32	0.074	7.08e-114	Mono2
LIPA	2.72e-58	0.617788	0.452	0.242	4.78e-54	Mono2
CAMK1	4.79e-87	0.616181	0.389	0.141	8.4e-83	Mono2
NAAA	3.2e-59	0.614446	0.476	0.263	5.61e-55	Mono2
BLVRA	7.14e-95	0.614296	0.509	0.211	1.25e-90	Mono2
CLEC7A	1.33e-87	0.613262	0.607	0.302	2.34e-83	Mono2
EMP3	4.46e-87	0.602965	0.933	0.857	7.82e-83	Mono2
ABI3	1.08e-63	0.588732	0.58	0.355	1.9e-59	Mono2
SLC11A1	3.45e-127	0.565366	0.387	0.092	6.05e-123	Mono2
BCL2A1	2.12e-95	0.564799	0.258	0.058	3.71e-91	Mono2
FYB	1.58e-69	0.55937	0.742	0.536	2.76e-65	Mono2
CARD16	2.75e-70	0.558612	0.774	0.562	4.82e-66	Mono2
GBP1	6.68e-52	0.55835	0.353	0.162	1.17e-47	Mono2
CD14	5.88e-108	0.557951	0.694	0.281	1.03e-103	Mono2
CD68	2.12e-70	0.553728	0.726	0.485	3.72e-66	Mono2
HCK	3.91e-50	0.55309	0.59	0.417	6.86e-46	Mono2
PILRA	1.55e-71	0.550288	0.512	0.25	2.71e-67	Mono2
CYBB	4.54e-81	0.537479	0.779	0.494	7.97e-77	Mono2
ITM2B	3.12e-91	0.533871	0.916	0.821	5.48e-87	Mono2
NINJ1	3.69e-80	0.522323	0.346	0.11	6.48e-76	Mono2
FCER1G	2.63e-129	0.518368	0.987	0.95	4.61e-125	Mono2
SCIMP	1.36e-55	0.50938	0.414	0.205	2.39e-51	Mono2
LPAR6	6.53e-81	0.508641	0.33	0.104	1.14e-76	Mono2
DOK2	2.06e-52	0.49718	0.611	0.393	3.61e-48	Mono2
NAMPT	1.15e-29	0.495099	0.383	0.236	2.01e-25	Mono2
LGALS3	4.1e-46	0.484035	0.658	0.456	7.2e-42	Mono2
PRELID1	2.3e-50	0.482588	0.733	0.575	4.03e-46	Mono2
IRF1	3.08e-33	0.476452	0.509	0.354	5.41e-29	Mono2
GBP2	1.52e-58	0.470024	0.326	0.126	2.66e-54	Mono2
LYST	4.4e-40	0.465454	0.454	0.267	7.72e-36	Mono2
PTP4A2	6.55e-49	0.458535	0.751	0.621	1.15e-44	Mono2
PSMB9	1.06e-46	0.45777	0.82	0.75	1.86e-42	Mono2
TXNIP	8.32e-67	0.456492	0.92	0.836	1.46e-62	Mono2
IER2	6.63e-26	0.455251	0.456	0.316	1.16e-21	Mono2
S100A4	1.23e-87	0.45298	0.999	0.93	2.16e-83	Mono2
STXBP2	5.17e-37	0.452587	0.63	0.489	9.06e-33	Mono2
ICAM2	1.78e-42	0.446159	0.375	0.195	3.11e-38	Mono2
FGR	3.44e-39	0.444441	0.622	0.45	6.03e-35	Mono2
STX11	7.62e-51	0.444188	0.32	0.134	1.34e-46	Mono2
IFIT3	3.8e-41	0.443487	0.288	0.124	6.66e-37	Mono2
HNMT	9.34e-43	0.441621	0.384	0.192	1.64e-38	Mono2
GIMAP7	8.58e-53	0.437123	0.45	0.219	1.5e-48	Mono2
FAM26F	2.12e-42	0.430009	0.266	0.111	3.72e-38	Mono2
TSPO	5.87e-79	0.428471	0.947	0.755	1.03e-74	Mono2
TBXAS1	4.06e-43	0.42554	0.366	0.184	7.11e-39	Mono2
CECR1	1.62e-33	0.422432	0.474	0.307	2.85e-29	Mono2
CX3CR1	7.44e-29	0.420819	0.293	0.154	1.31e-24	Mono2
NPC2	4.43e-93	0.419128	0.965	0.856	7.76e-89	Mono2
HCST	1.14e-43	0.418955	0.808	0.679	2.01e-39	Mono2
CASP1	5.15e-46	0.418256	0.704	0.505	9.02e-42	Mono2
RXRA	2.17e-44	0.411904	0.317	0.14	3.8e-40	Mono2
UTRN	1.81e-30	0.408715	0.369	0.218	3.17e-26	Mono2
RNF149	9.4e-31	0.407134	0.389	0.232	1.65e-26	Mono2
SOD2	1.61e-34	0.402941	0.402	0.224	2.81e-30	Mono2
ADGRE5	1.15e-23	0.401394	0.414	0.289	2.02e-19	Mono2
RARRES3	5.08e-43	0.400301	0.384	0.192	8.9e-39	Mono2
NFKBIZ	2.46e-33	0.394352	0.257	0.117	4.31e-29	Mono2
NFKBIA	7.97e-18	0.393105	0.433	0.327	1.4e-13	Mono2
LRRC25	2.9e-21	0.390932	0.398	0.288	5.08e-17	Mono2
LILRB1	1.4e-32	0.39067	0.338	0.184	2.45e-28	Mono2
C10orf54	3.1e-43	0.388749	0.771	0.658	5.44e-39	Mono2
CALM3	5.69e-31	0.387886	0.486	0.326	9.97e-27	Mono2
CTSD	2.36e-42	0.387317	0.612	0.408	4.14e-38	Mono2
ARRB2	3.15e-32	0.386855	0.584	0.438	5.53e-28	Mono2
AP1S2	3.04e-37	0.386785	0.79	0.682	5.33e-33	Mono2
GNS	2.32e-46	0.386069	0.312	0.13	4.06e-42	Mono2
ASGR1	3.17e-39	0.384017	0.411	0.215	5.56e-35	Mono2
HSBP1	8.77e-27	0.383188	0.605	0.506	1.54e-22	Mono2
APOL6	5.6e-37	0.382748	0.254	0.107	9.82e-33	Mono2
YBX1	3.02e-28	0.381599	0.647	0.546	5.3e-24	Mono2
LCP1	1.44e-40	0.381476	0.811	0.72	2.52e-36	Mono2
FOS	3.23e-27	0.379126	0.776	0.635	5.67e-23	Mono2
OAZ2	1.05e-19	0.375375	0.445	0.341	1.84e-15	Mono2
CD63	3.55e-31	0.373835	0.739	0.656	6.23e-27	Mono2
PTPRC	5.4e-36	0.371426	0.808	0.726	9.47e-32	Mono2
GIMAP1	2.23e-48	0.371217	0.316	0.128	3.9e-44	Mono2
RAB10	2.32e-21	0.37117	0.427	0.317	4.07e-17	Mono2
S100A6	7.09e-69	0.368924	0.999	0.984	1.24e-64	Mono2
HSPA1A	2.91e-30	0.367334	0.285	0.144	5.11e-26	Mono2
DYNLT1	9.38e-29	0.36568	0.508	0.362	1.64e-24	Mono2
SERPINB9	1.24e-34	0.364857	0.256	0.111	2.18e-30	Mono2
RPS27L	2.39e-15	0.363792	0.553	0.499	4.19e-11	Mono2
FCGR2A	6.83e-36	0.362658	0.302	0.141	1.2e-31	Mono2
ZFP36L2	6.02e-24	0.362202	0.577	0.469	1.06e-19	Mono2
TNFAIP2	6.11e-26	0.362112	0.348	0.208	1.07e-21	Mono2
POU2F2	1.39e-20	0.361825	0.488	0.374	2.44e-16	Mono2
LAMTOR4	9.36e-48	0.361013	0.873	0.791	1.64e-43	Mono2
LYN	7.07e-24	0.36005	0.461	0.332	1.24e-19	Mono2
CLEC12A	3.43e-28	0.358533	0.517	0.355	6.02e-24	Mono2
PIK3AP1	2.37e-29	0.358515	0.301	0.158	4.15e-25	Mono2
CALM2	1.11e-61	0.357774	0.979	0.96	1.94e-57	Mono2
FKBP1A	5.28e-37	0.354219	0.787	0.709	9.26e-33	Mono2
FPR1	2.59e-35	0.350933	0.335	0.162	4.54e-31	Mono2
PECAM1	1.46e-20	0.348076	0.346	0.224	2.56e-16	Mono2
CSTA	3.8e-50	0.347256	0.85	0.587	6.66e-46	Mono2
FLNA	1.28e-27	0.347197	0.495	0.344	2.25e-23	Mono2
GMFG	1.33e-49	0.34619	0.907	0.84	2.34e-45	Mono2
UBE2L6	8.43e-19	0.342148	0.558	0.47	1.48e-14	Mono2
SH3BGRL3	4.18e-61	0.339477	0.992	0.967	7.34e-57	Mono2
ZFAND5	2.81e-21	0.339438	0.353	0.228	4.93e-17	Mono2
CFP	8.83e-28	0.33336	0.734	0.561	1.55e-23	Mono2
RHOC	2.9e-05	0.332019	0.346	0.324	0.508641	Mono2
LY96	3.41e-21	0.331186	0.514	0.401	5.98e-17	Mono2
PPT1	3.2e-21	0.330512	0.607	0.498	5.61e-17	Mono2
SMCO4	3.22e-18	0.329579	0.432	0.323	5.65e-14	Mono2
LTA4H	3.07e-20	0.326234	0.582	0.476	5.38e-16	Mono2
PCGF5	1.09e-21	0.325927	0.276	0.16	1.92e-17	Mono2
GNAI2	2.34e-25	0.32412	0.591	0.471	4.1e-21	Mono2
FAM49A	1.24e-17	0.323737	0.333	0.226	2.17e-13	Mono2
TCEB2	2.33e-40	0.32364	0.857	0.789	4.09e-36	Mono2
IKZF1	2.22e-13	0.323463	0.344	0.254	3.89e-09	Mono2
LINC00936	9.93e-20	0.322347	0.28	0.164	1.74e-15	Mono2
PRDX1	4.17e-19	0.32231	0.602	0.533	7.32e-15	Mono2
ATOX1	7.07e-16	0.318963	0.491	0.405	1.24e-11	Mono2
PFDN5	6.9e-76	0.318386	0.994	0.982	1.21e-71	Mono2
MT-ND3	2.8e-57	0.316874	0.988	0.97	4.9e-53	Mono2
EPSTI1	6.19e-13	0.316056	0.432	0.35	1.09e-08	Mono2
SH3BP2	8.28e-18	0.31561	0.267	0.163	1.45e-13	Mono2
STAT1	1.47e-15	0.314781	0.463	0.36	2.58e-11	Mono2
TMSB4X	6.5e-114	0.312097	1	1	1.14e-109	Mono2
AOAH	9.46e-21	0.310715	0.411	0.28	1.66e-16	Mono2
C1orf162	5.35e-33	0.310204	0.875	0.743	9.39e-29	Mono2
GLUL	1.47e-15	0.309603	0.377	0.274	2.57e-11	Mono2
KLF4	9.81e-17	0.30909	0.258	0.156	1.72e-12	Mono2
IFI35	2.3e-13	0.308756	0.409	0.327	4.04e-09	Mono2
BID	7.91e-15	0.308632	0.557	0.512	1.39e-10	Mono2
CD300A	1.29e-14	0.307283	0.455	0.376	2.27e-10	Mono2
NUDT16	1.55e-18	0.306692	0.335	0.224	2.72e-14	Mono2
OAZ1	3.06e-81	0.306471	0.999	0.987	5.37e-77	Mono2
HN1	2.82e-13	0.304856	0.397	0.316	4.95e-09	Mono2
ID2	2.77e-14	0.302429	0.542	0.435	4.86e-10	Mono2
COX7B	2.15e-24	0.301963	0.793	0.754	3.78e-20	Mono2
ATP1B3	4.39e-13	0.301644	0.449	0.382	7.69e-09	Mono2
PTGDS	1.21e-104	1.5927	0.477	0.118	2.12e-100	DC5
PPP1R14A	0	1.55426	0.909	0.133	0	DC5
TXN	2.47e-67	1.49183	0.907	0.672	4.32e-63	DC5
AXL	0	1.29596	0.647	0.065	0	DC5
PLAC8	1.93e-164	1.21519	0.991	0.586	3.38e-160	DC5
IRF8	1.02e-150	1.0862	0.984	0.468	1.8e-146	DC5
LILRA4	2.22e-199	1.07451	0.97	0.263	3.89e-195	DC5
S100A10	9.57e-166	0.971372	0.998	0.813	1.68e-161	DC5
DAB2	7.89e-183	0.905735	0.715	0.17	1.38e-178	DC5
SOX4	3.41e-126	0.872873	0.621	0.172	5.97e-122	DC5
TNNI2	3.25e-152	0.782054	0.614	0.143	5.7e-148	DC5
CYB561A3	7.75e-145	0.780272	0.904	0.307	1.36e-140	DC5
2006-09-01	2.21e-111	0.780064	0.846	0.396	3.88e-107	DC5
APP	9.85e-117	0.77119	0.876	0.349	1.73e-112	DC5
PTPRE	7.37e-103	0.770579	0.93	0.591	1.29e-98	DC5
SCT	5.83e-150	0.764285	0.558	0.111	1.02e-145	DC5
C12orf75	5.21e-138	0.764042	0.923	0.316	9.13e-134	DC5
PLA2G16	4.24e-106	0.732127	0.657	0.202	7.44e-102	DC5
FAM105A	1.28e-108	0.730407	0.804	0.346	2.25e-104	DC5
TGFBI	3.53e-106	0.71396	0.949	0.567	6.2e-102	DC5
PLP2	4.66e-106	0.710449	0.979	0.672	8.17e-102	DC5
GPR183	9.83e-88	0.681001	0.741	0.306	1.72e-83	DC5
ALOX5AP	6.94e-97	0.66277	0.956	0.461	1.22e-92	DC5
SUSD1	1.6e-159	0.64962	0.5	0.085	2.81e-155	DC5
APEX1	3.11e-70	0.641664	0.834	0.488	5.44e-66	DC5
LGMN	1.92e-101	0.634214	0.633	0.2	3.37e-97	DC5
PROC	3.42e-140	0.632179	0.43	0.072	6e-136	DC5
MRPS6	2.92e-69	0.630274	0.71	0.342	5.13e-65	DC5
2009-09-01	3.79e-82	0.627602	0.867	0.49	6.64e-78	DC5
HERPUD1	6.07e-77	0.622777	0.949	0.608	1.06e-72	DC5
C20orf27	5.44e-67	0.620235	0.738	0.379	9.55e-63	DC5
FABP5	2.21e-71	0.610778	0.717	0.33	3.88e-67	DC5
CXCR3	7.03e-110	0.60775	0.619	0.166	1.23e-105	DC5
PHB	3.93e-78	0.60167	0.857	0.474	6.89e-74	DC5
SNRNP25	4.51e-90	0.599897	0.731	0.29	7.9e-86	DC5
SLAMF7	6.83e-124	0.597516	0.57	0.14	1.2e-119	DC5
ACTG1	5.61e-90	0.592135	1	0.93	9.83e-86	DC5
CD22	1.09e-220	0.570861	0.367	0.033	1.91e-216	DC5
NDUFC2	4.1e-66	0.570768	0.862	0.493	7.2e-62	DC5
SPIB	2.3e-89	0.56371	0.706	0.238	4.03e-85	DC5
CCND3	5.02e-61	0.560334	0.78	0.424	8.8e-57	DC5
UPK3A	2.25e-85	0.551513	0.53	0.168	3.95e-81	DC5
TCF4	9.66e-98	0.551379	0.886	0.34	1.69e-93	DC5
KCNK17	1.62e-96	0.545651	0.423	0.094	2.85e-92	DC5
SCN9A	8.8e-103	0.543766	0.46	0.107	1.54e-98	DC5
TSPAN13	5.31e-88	0.539035	0.645	0.196	9.31e-84	DC5
LILRB4	1.61e-60	0.537556	0.783	0.415	2.83e-56	DC5
RHOC	3.12e-65	0.532703	0.687	0.308	5.47e-61	DC5
LDHB	1.56e-65	0.529776	0.937	0.619	2.73e-61	DC5
FCGRT	2.88e-67	0.523574	0.97	0.783	5.05e-63	DC5
ARL4C	1.02e-58	0.521798	0.71	0.341	1.79e-54	DC5
VIM	1.07e-76	0.521411	0.998	0.945	1.87e-72	DC5
IL3RA	1.75e-98	0.516748	0.717	0.217	3.06e-94	DC5
MGLL	7.91e-89	0.516604	0.388	0.089	1.39e-84	DC5
ANXA2	4.25e-57	0.499218	0.967	0.762	7.45e-53	DC5
NTAN1	4.2e-119	0.497946	0.425	0.081	7.36e-115	DC5
PLD4	1.89e-76	0.480352	0.93	0.493	3.32e-72	DC5
CLIC3	2.06e-70	0.480071	0.65	0.226	3.61e-66	DC5
PPA1	2.7e-44	0.469871	0.818	0.492	4.74e-40	DC5
ALDH2	1.9e-33	0.461334	0.818	0.562	3.33e-29	DC5
RNASE6	7.96e-48	0.458875	0.925	0.679	1.4e-43	DC5
DHRS7	8.36e-54	0.45851	0.815	0.442	1.47e-49	DC5
FUT7	3.07e-40	0.452522	0.505	0.229	5.38e-36	DC5
HMGN1	9.19e-51	0.446827	0.937	0.661	1.61e-46	DC5
IRF7	9.93e-67	0.441359	0.93	0.532	1.74e-62	DC5
UNC119	1.38e-40	0.438493	0.596	0.311	2.43e-36	DC5
MYL12A	5.88e-72	0.432548	0.993	0.921	1.03e-67	DC5
BLNK	1.29e-62	0.431051	0.556	0.198	2.26e-58	DC5
PLEK	2.29e-45	0.428097	0.864	0.539	4.02e-41	DC5
DDIT4	1.22e-30	0.426882	0.647	0.372	2.13e-26	DC5
ARL6IP6	4.03e-56	0.423356	0.488	0.177	7.06e-52	DC5
CALM1	1.11e-47	0.42141	0.963	0.747	1.95e-43	DC5
UCP2	1.73e-49	0.419836	0.916	0.622	3.03e-45	DC5
FAM49B	1.28e-41	0.417215	0.897	0.617	2.24e-37	DC5
PARK7	1.69e-49	0.40269	0.953	0.76	2.97e-45	DC5
FAM118A	5.07e-42	0.398952	0.416	0.16	8.89e-38	DC5
ATF5	1.18e-45	0.398597	0.437	0.165	2.06e-41	DC5
ITGB7	4.92e-35	0.397312	0.498	0.239	8.62e-31	DC5
ITM2C	5.4e-92	0.396621	0.951	0.389	9.48e-88	DC5
ZFP36	6.64e-40	0.39587	0.853	0.541	1.16e-35	DC5
PPM1J	1.03e-78	0.395064	0.369	0.084	1.81e-74	DC5
CSF2RA	4.04e-42	0.395041	0.612	0.294	7.09e-38	DC5
GLUL	2.55e-46	0.392958	0.589	0.268	4.47e-42	DC5
GPX7	1.98e-93	0.38538	0.343	0.064	3.48e-89	DC5
DNASE1L3	4.16e-67	0.385241	0.636	0.217	7.29e-63	DC5
TSTD1	3.16e-39	0.382859	0.519	0.234	5.55e-35	DC5
IRF4	8.22e-57	0.378813	0.381	0.115	1.44e-52	DC5
SLC35C2	3.25e-46	0.377929	0.493	0.199	5.69e-42	DC5
PRDX2	3.49e-34	0.377696	0.516	0.253	6.12e-30	DC5
TUBB	4.38e-35	0.370992	0.748	0.452	7.68e-31	DC5
CLEC4C	9.97e-63	0.369513	0.579	0.194	1.75e-58	DC5
MYO1E	1.69e-49	0.369084	0.301	0.087	2.97e-45	DC5
CTSH	3.65e-33	0.368464	0.897	0.578	6.4e-29	DC5
NDRG1	3.43e-49	0.368152	0.449	0.167	6.02e-45	DC5
TPM2	7.1e-31	0.366271	0.463	0.201	1.25e-26	DC5
CAT	1.41e-35	0.364543	0.836	0.548	2.47e-31	DC5
HINT1	1.41e-48	0.364389	0.993	0.864	2.48e-44	DC5
MIIP	1.16e-41	0.364205	0.481	0.196	2.03e-37	DC5
PPP1R15A	4.2e-37	0.362988	0.575	0.276	7.37e-33	DC5
NDUFV2	3.3e-33	0.359327	0.834	0.544	5.79e-29	DC5
SRP14	1.29e-51	0.358186	0.984	0.882	2.26e-47	DC5
PPIA	4.24e-49	0.356669	0.995	0.884	7.43e-45	DC5
STX18	2.36e-53	0.354792	0.397	0.13	4.13e-49	DC5
DCPS	1.12e-33	0.354087	0.467	0.21	1.96e-29	DC5
CORO1A	5.49e-52	0.352775	0.995	0.94	9.63e-48	DC5
TMEM109	6.18e-36	0.350954	0.71	0.389	1.08e-31	DC5
PPIB	6.43e-33	0.348342	0.937	0.738	1.13e-28	DC5
PTPN1	2.71e-39	0.347175	0.428	0.174	4.75e-35	DC5
GNG7	2.32e-42	0.344908	0.498	0.204	4.07e-38	DC5
SEC61B	2.24e-45	0.342423	0.979	0.775	3.93e-41	DC5
RHOF	3.09e-30	0.341637	0.479	0.239	5.42e-26	DC5
OFD1	1.16e-42	0.341356	0.636	0.296	2.04e-38	DC5
DRAP1	3.87e-31	0.338818	0.808	0.545	6.78e-27	DC5
WBSCR22	8.23e-33	0.336755	0.607	0.321	1.44e-28	DC5
EEF1B2	7.49e-48	0.334742	1	0.913	1.31e-43	DC5
APBB1IP	7.54e-30	0.332566	0.589	0.314	1.32e-25	DC5
RPS23	1.82e-99	0.330548	1	0.997	3.19e-95	DC5
ARID5A	4.48e-34	0.328571	0.465	0.211	7.85e-30	DC5
PTRHD1	4.34e-25	0.324035	0.731	0.475	7.6e-21	DC5
CD2	2.83e-32	0.323149	0.411	0.183	4.97e-28	DC5
MPG	3.87e-27	0.321854	0.598	0.339	6.79e-23	DC5
ST3GAL4	2.45e-42	0.321125	0.346	0.117	4.29e-38	DC5
LDHA	1.48e-22	0.321013	0.822	0.591	2.59e-18	DC5
CALR	1.97e-22	0.319916	0.822	0.579	3.45e-18	DC5
BCL7A	4.14e-38	0.318231	0.355	0.129	7.27e-34	DC5
SUB1	3.05e-34	0.316534	0.986	0.849	5.34e-30	DC5
TRABD	4.64e-26	0.316425	0.678	0.41	8.14e-22	DC5
CCDC50	1.7e-50	0.316272	0.673	0.281	2.98e-46	DC5
GAPT	1.6e-28	0.314118	0.668	0.377	2.8e-24	DC5
SYNGR2	1.44e-24	0.314038	0.748	0.488	2.53e-20	DC5
PEBP1	5.15e-27	0.313796	0.827	0.544	9.02e-23	DC5
TUBB6	2.8e-44	0.310567	0.343	0.108	4.9e-40	DC5
CHCHD3	5.94e-35	0.310276	0.393	0.159	1.04e-30	DC5
HNRNPA1	1.99e-34	0.309859	0.993	0.884	3.49e-30	DC5
EIF3L	2.91e-27	0.307889	0.96	0.767	5.1e-23	DC5
RRAGC	1.26e-30	0.306383	0.371	0.155	2.21e-26	DC5
CCT2	8.64e-23	0.302627	0.53	0.301	1.52e-18	DC5
ST6GALNAC4	1.09e-32	0.301926	0.383	0.152	1.9e-28	DC5
VDAC3	9.89e-26	0.301848	0.605	0.35	1.73e-21	DC5
RAB29	1.07e-36	0.30118	0.346	0.128	1.87e-32	DC5
GNLY	0	3.75395	0.473	0.011	0	Mono3
NKG7	5.29e-153	3.20366	0.556	0.111	9.27e-149	Mono3
IL32	0	2.90612	0.833	0.003	0	Mono3
CCL5	0	2.87225	0.534	0.027	0	Mono3
GZMA	0	2.47641	0.556	0.001	0	Mono3
CD3D	0	2.23874	0.707	0.001	0	Mono3
PRF1	0	2.13748	0.457	0	0	Mono3
KLRB1	0	2.1111	0.354	0.001	0	Mono3
FGFBP2	0	2.00537	0.325	0.001	0	Mono3
CTSW	5.62e-184	1.99293	0.563	0.093	9.85e-180	Mono3
GZMH	1.92e-286	1.95313	0.338	0.015	3.36e-282	Mono3
CST7	7.52e-178	1.88571	0.498	0.072	1.32e-173	Mono3
KLRD1	0	1.77042	0.363	0.002	0	Mono3
IL7R	0	1.75386	0.476	0.002	0	Mono3
CD7	2.03e-298	1.74012	0.566	0.051	3.56e-294	Mono3
CD247	0	1.64365	0.473	0.002	0	Mono3
LCK	0	1.58232	0.563	0.002	0	Mono3
CD3E	0	1.53207	0.534	0.009	0	Mono3
HOPX	0	1.53182	0.357	0.003	0	Mono3
CD3G	0	1.51257	0.447	0	0	Mono3
CD2	7.63e-107	1.42042	0.588	0.18	1.34e-102	Mono3
GIMAP7	2.19e-131	1.40155	0.717	0.222	3.84e-127	Mono3
CMC1	4.26e-24	1.3975	0.322	0.153	7.46e-20	Mono3
CCL4	0	1.39621	0.302	0.004	0	Mono3
GZMM	0	1.32594	0.334	0.001	0	Mono3
EVL	3.53e-70	1.22997	0.605	0.272	6.19e-66	Mono3
MALAT1	5.5e-162	1.20084	1	0.999	9.65e-158	Mono3
LAT	0	1.17583	0.412	0.017	0	Mono3
ETS1	1.51e-155	1.17434	0.431	0.058	2.66e-151	Mono3
RARRES3	7.8e-70	1.15991	0.54	0.197	1.37e-65	Mono3
LTB	3.12e-33	1.09955	0.598	0.387	5.48e-29	Mono3
CD27	0	1.07081	0.312	0	0	Mono3
PIK3IP1	6.47e-237	1.05574	0.325	0.018	1.13e-232	Mono3
LYAR	1.9e-31	1.02317	0.318	0.125	3.33e-27	Mono3
RORA	0	0.967809	0.293	0.007	0	Mono3
DENND2D	1.22e-85	0.959971	0.341	0.064	2.15e-81	Mono3
CLEC2D	1.26e-71	0.942096	0.379	0.094	2.21e-67	Mono3
ISG20	7.65e-57	0.940091	0.518	0.207	1.34e-52	Mono3
SPOCK2	0	0.935216	0.302	0.007	0	Mono3
IL2RG	1.3e-38	0.934654	0.55	0.324	2.28e-34	Mono3
SKAP1	0	0.932675	0.302	0	0	Mono3
TXNIP	5.99e-69	0.920202	0.945	0.839	1.05e-64	Mono3
LINC00861	0	0.920094	0.267	0.001	0	Mono3
LBH	7.25e-140	0.915703	0.305	0.03	1.27e-135	Mono3
GYPC	1.65e-35	0.905089	0.466	0.24	2.9e-31	Mono3
ACAP1	5.34e-37	0.904095	0.547	0.333	9.37e-33	Mono3
TBC1D10C	1.68e-33	0.90192	0.453	0.234	2.95e-29	Mono3
SYNE2	1.25e-248	0.886996	0.251	0.008	2.18e-244	Mono3
ZAP70	0	0.88558	0.273	0.001	0	Mono3
NOSIP	5.82e-21	0.878106	0.441	0.292	1.02e-16	Mono3
SLFN5	1.92e-57	0.877702	0.325	0.082	3.36e-53	Mono3
BIN1	6.78e-46	0.864907	0.36	0.12	1.19e-41	Mono3
CD52	2.3e-61	0.863376	0.926	0.728	4.02e-57	Mono3
PYHIN1	0	0.863209	0.251	0.001	0	Mono3
TCF7	4.01e-113	0.84659	0.27	0.029	7.03e-109	Mono3
BIN2	4.18e-27	0.818797	0.502	0.319	7.34e-23	Mono3
TSTD1	6.75e-36	0.815553	0.466	0.24	1.18e-31	Mono3
TRAF3IP3	5.14e-31	0.812881	0.588	0.435	9.01e-27	Mono3
AES	8.51e-31	0.809323	0.453	0.245	1.49e-26	Mono3
HLA-E	6.21e-70	0.80206	0.923	0.852	1.09e-65	Mono3
PRKCH	5.8e-116	0.801739	0.251	0.024	1.02e-111	Mono3
ANXA6	6.16e-19	0.784056	0.441	0.3	1.08e-14	Mono3
HCST	7.93e-40	0.772243	0.82	0.686	1.39e-35	Mono3
GIMAP4	2.49e-35	0.764062	0.534	0.274	4.37e-31	Mono3
C12orf57	5.79e-25	0.7439	0.428	0.233	1.01e-20	Mono3
TUBA4A	1.53e-46	0.731522	0.273	0.068	2.68e-42	Mono3
S1PR4	1.45e-14	0.70716	0.305	0.178	2.54e-10	Mono3
RPS27	3.86e-96	0.687525	1	1	6.77e-92	Mono3
PPP2R5C	1.21e-13	0.686046	0.344	0.222	2.12e-09	Mono3
CALM1	1.23e-33	0.675862	0.82	0.754	2.15e-29	Mono3
RPS29	1.02e-82	0.671051	0.997	0.995	1.78e-78	Mono3
HLA-A	1.06e-68	0.667329	0.99	0.984	1.86e-64	Mono3
GIMAP1	2.82e-25	0.660009	0.322	0.137	4.94e-21	Mono3
APOBEC3G	6.5e-08	0.653752	0.289	0.211	0.00114031	Mono3
TAGAP	2.36e-21	0.650509	0.293	0.133	4.14e-17	Mono3
2007-09-01	4.4e-15	0.645638	0.601	0.58	7.72e-11	Mono3
LDHB	3.32e-19	0.644954	0.666	0.632	5.82e-15	Mono3
ID2	8.6e-05	0.640756	0.444	0.444	1	Mono3
CXCR4	7.24e-15	0.591185	0.531	0.422	1.27e-10	Mono3
PCSK7	2.11e-13	0.585178	0.312	0.188	3.69e-09	Mono3
SELENOW	6.33e-12	0.576307	0.35	0.237	1.11e-07	Mono3
LITAF	8.34e-09	0.575219	0.486	0.475	0.000146307	Mono3
SLC9A3R1	3.95e-13	0.573551	0.309	0.183	6.93e-09	Mono3
EIF4A2	5.99e-18	0.563852	0.65	0.612	1.05e-13	Mono3
ITGB1	3.49e-05	0.56176	0.27	0.218	0.611323	Mono3
TSC22D3	1.28e-15	0.558735	0.601	0.506	2.25e-11	Mono3
ATM	4.25e-08	0.558642	0.286	0.202	0.000744552	Mono3
OCIAD2	2.2e-14	0.557494	0.283	0.156	3.86e-10	Mono3
GLTSCR2	8.89e-11	0.538469	0.579	0.577	1.56e-06	Mono3
RPL31	1.51e-70	0.536098	0.997	0.992	2.65e-66	Mono3
LEPROTL1	1.97e-10	0.532575	0.418	0.335	3.45e-06	Mono3
2001-09-01	1.6e-10	0.529426	0.264	0.155	2.81e-06	Mono3
HLA-F	9.23e-09	0.528089	0.453	0.403	0.000161911	Mono3
RAC2	1.82e-12	0.523545	0.617	0.613	3.19e-08	Mono3
HSPA8	2.04e-24	0.507871	0.781	0.729	3.57e-20	Mono3
CHST12	1.58e-05	0.50754	0.264	0.203	0.276258	Mono3
GIMAP2	3.04e-12	0.502778	0.27	0.147	5.34e-08	Mono3
SOD1	4.1e-10	0.496808	0.518	0.486	7.2e-06	Mono3
CD99	8.32e-07	0.49507	0.508	0.511	0.0145959	Mono3
RPS3	1.77e-72	0.491021	1	0.995	3.11e-68	Mono3
RPS4Y1	2.5e-07	0.488408	0.437	0.346	0.0043899	Mono3
CYTIP	2.64e-07	0.487558	0.305	0.228	0.00463507	Mono3
CCND3	1.7e-10	0.485558	0.492	0.439	2.99e-06	Mono3
MYO1G	2.14e-05	0.475791	0.328	0.282	0.375674	Mono3
ARPC5L	0.00041869	0.472833	0.286	0.251	1	Mono3
RPS15A	3.18e-64	0.468784	0.997	0.997	5.58e-60	Mono3
RPS25	1.2e-36	0.468373	0.994	0.995	2.11e-32	Mono3
VAMP2	2.24e-07	0.465321	0.421	0.379	0.00392486	Mono3
PRDX2	1.69e-06	0.461225	0.325	0.263	0.0296429	Mono3
HLA-C	2.31e-37	0.460755	0.977	0.984	4.05e-33	Mono3
DDX24	0.00761456	0.459211	0.357	0.377	1	Mono3
DSTN	1.26e-05	0.458335	0.325	0.272	0.220858	Mono3
B2M	7.27e-61	0.458282	1	1	1.28e-56	Mono3
YWHAQ	0.000175891	0.44818	0.367	0.357	1	Mono3
PTPRC	3.04e-12	0.447337	0.714	0.733	5.33e-08	Mono3
ARHGDIB	2.3e-24	0.438013	0.891	0.869	4.03e-20	Mono3
POLR3GL	1.43e-05	0.433991	0.277	0.216	0.251172	Mono3
RPS27A	6.67e-53	0.43365	1	1	1.17e-48	Mono3
RPS12	5.69e-45	0.4299	1	0.999	9.97e-41	Mono3
SRSF5	4.94e-15	0.427198	0.775	0.805	8.66e-11	Mono3
ADD3	0.00027285	0.426204	0.277	0.231	1	Mono3
RPL21	6.19e-42	0.424057	0.997	0.999	1.09e-37	Mono3
SARAF	2.78e-19	0.42225	0.823	0.819	4.87e-15	Mono3
ARHGEF1	3.74e-07	0.421152	0.318	0.245	0.00656195	Mono3
FOXP1	0.000122604	0.419937	0.389	0.368	1	Mono3
STK4	0.000404967	0.417158	0.418	0.43	1	Mono3
HLA-B	1.08e-33	0.415521	1	0.998	1.89e-29	Mono3
SIGIRR	0.000144691	0.414404	0.254	0.201	1	Mono3
RPLP2	1.03e-50	0.405354	1	0.999	1.81e-46	Mono3
RPL23A	9e-55	0.405045	1	0.996	1.58e-50	Mono3
MPHOSPH8	0.00616036	0.403526	0.325	0.329	1	Mono3
SNRPD2	1.09e-14	0.403177	0.723	0.736	1.91e-10	Mono3
RPL30	8.98e-45	0.402229	0.997	0.998	1.58e-40	Mono3
GCC2	0.00942372	0.383805	0.251	0.228	1	Mono3
RPL3	1.96e-44	0.382802	0.997	0.993	3.43e-40	Mono3
CIRBP	4.56e-09	0.378537	0.669	0.687	7.99e-05	Mono3
RPL14	2e-40	0.377224	0.974	0.986	3.51e-36	Mono3
PRMT2	0.00411748	0.375481	0.373	0.381	1	Mono3
RPS6	7.46e-26	0.370952	1	0.997	1.31e-21	Mono3
MBP	0.0049381	0.368031	0.338	0.333	1	Mono3
SON	3.71e-05	0.357382	0.524	0.58	0.650739	Mono3
UBB	6.18e-13	0.353878	0.875	0.874	1.08e-08	Mono3
RPS26	4.46e-05	0.34985	0.849	0.947	0.781593	Mono3
RPL34	3.98e-27	0.345629	0.997	1	6.98e-23	Mono3
RPSA	2.62e-27	0.345489	0.974	0.945	4.6e-23	Mono3
RPL36AL	1.13e-21	0.340839	0.932	0.928	1.98e-17	Mono3
IFITM2	2.05e-06	0.337494	0.698	0.71	0.0358754	Mono3
RPS21	4.77e-26	0.32377	0.961	0.981	8.37e-22	Mono3
RPL36	1.01e-22	0.323685	0.974	0.993	1.78e-18	Mono3
CALM3	0.00171487	0.320178	0.357	0.338	1	Mono3
RPL13	1.18e-26	0.318676	1	1	2.07e-22	Mono3
N4BP2L2	0.000161676	0.318604	0.559	0.628	1	Mono3
ANAPC16	2.61e-05	0.316932	0.547	0.582	0.458314	Mono3
RPS20	1.39e-22	0.310026	0.984	0.992	2.44e-18	Mono3
TOMM7	5.05e-11	0.307982	0.826	0.881	8.86e-07	Mono3
RPL38	6.37e-21	0.303481	0.984	0.986	1.12e-16	Mono3
C1orf54	1.67e-177	2.13485	0.932	0.061	2.93e-173	DC1
CLEC9A	0	1.90781	1	0.006	0	DC1
CPVL	2.49e-36	1.86123	0.983	0.536	4.37e-32	DC1
IDO1	0	1.79304	0.932	0.014	0	DC1
SNX3	7.65e-38	1.72114	0.983	0.724	1.34e-33	DC1
DNASE1L3	5.96e-35	1.33932	0.864	0.232	1.05e-30	DC1
CPNE3	7.54e-43	1.2722	0.932	0.272	1.32e-38	DC1
ID2	1.01e-32	1.27131	0.966	0.44	1.78e-28	DC1
HLA-DPB1	2.02e-32	1.23269	1	0.916	3.55e-28	DC1
HLA-DPA1	6.73e-34	1.23036	1	0.911	1.18e-29	DC1
S100B	8.28e-42	1.12194	0.305	0.025	1.45e-37	DC1
HLA-DQB1	1.27e-25	1.06549	1	0.753	2.23e-21	DC1
HLA-DQA1	1.86e-24	1.00754	1	0.685	3.27e-20	DC1
CCND1	0	1.0028	0.695	0.002	0	DC1
XCR1	0	0.990559	0.644	0	0	DC1
WDFY4	1.17e-59	0.98917	0.864	0.142	2.04e-55	DC1
RGS10	1.38e-26	0.970075	1	0.576	2.42e-22	DC1
CADM1	0	0.953851	0.661	0.001	0	DC1
CLNK	0	0.95367	0.695	0.01	0	DC1
CD74	2.51e-36	0.942906	1	0.977	4.4e-32	DC1
CST3	6.55e-25	0.930724	1	0.956	1.15e-20	DC1
FNBP1	1.59e-28	0.923735	0.966	0.379	2.78e-24	DC1
HLA-DOB	3.2e-101	0.895791	0.746	0.061	5.62e-97	DC1
HLA-DRB1	7.73e-23	0.845748	0.983	0.937	1.36e-18	DC1
HLA-DRB5	2.22e-19	0.82687	1	0.833	3.89e-15	DC1
TMEM14A	2.88e-93	0.808045	0.695	0.056	5.04e-89	DC1
IRF8	1.36e-18	0.803469	0.983	0.488	2.39e-14	DC1
HLA-DRA	4.07e-25	0.801387	1	0.971	7.13e-21	DC1
CYB5R3	2.26e-30	0.789651	0.814	0.226	3.96e-26	DC1
NAP1L1	1.58e-24	0.779591	1	0.831	2.78e-20	DC1
LMNA	2.79e-46	0.772176	0.644	0.089	4.9e-42	DC1
PPT1	3.11e-20	0.771129	0.949	0.504	5.45e-16	DC1
GYPC	2.36e-28	0.760974	0.864	0.243	4.14e-24	DC1
C15orf48	2.97e-78	0.757358	0.288	0.011	5.2e-74	DC1
APOL3	1.58e-38	0.754248	0.729	0.139	2.78e-34	DC1
SHTN1	2.13e-47	0.752862	0.831	0.15	3.73e-43	DC1
NAAA	1.11e-25	0.746866	0.898	0.276	1.94e-21	DC1
TMSB4X	9.4e-29	0.734073	1	1	1.65e-24	DC1
BATF3	1.12e-44	0.717414	0.678	0.105	1.96e-40	DC1
NDRG2	6.63e-26	0.713908	0.864	0.257	1.16e-21	DC1
TAP1	1.19e-18	0.709093	0.966	0.424	2.09e-14	DC1
LGALS2	4.85e-16	0.705493	0.983	0.558	8.51e-12	DC1
CD59	6.77e-43	0.702702	0.746	0.131	1.19e-38	DC1
PPA1	3.54e-16	0.701959	0.966	0.504	6.2e-12	DC1
RAB32	2.11e-25	0.693066	0.814	0.227	3.69e-21	DC1
CXCL16	2.8e-37	0.674917	0.644	0.108	4.9e-33	DC1
ASB2	3.67e-133	0.664605	0.593	0.028	6.43e-129	DC1
SLAMF8	7.44e-116	0.628321	0.644	0.038	1.3e-111	DC1
PLCD1	2.96e-97	0.625211	0.61	0.041	5.19e-93	DC1
FKBP1B	8.72e-155	0.609229	0.508	0.017	1.53e-150	DC1
SLAMF7	1.06e-25	0.585788	0.678	0.156	1.86e-21	DC1
KCNK6	3.89e-17	0.583906	0.814	0.291	6.83e-13	DC1
RAB7B	0	0.580469	0.441	0.002	0	DC1
PSMB9	7.02e-16	0.560105	1	0.755	1.23e-11	DC1
C20orf27	1.52e-14	0.557149	0.847	0.393	2.67e-10	DC1
HLA-DQA2	1.12e-12	0.552354	0.966	0.548	1.96e-08	DC1
S100A10	3.02e-12	0.541779	1	0.82	5.3e-08	DC1
HLA-DQB2	1.79e-25	0.540227	0.729	0.174	3.15e-21	DC1
CSRP1	3.38e-48	0.536284	0.712	0.098	5.92e-44	DC1
GSTP1	6.07e-17	0.535852	1	0.9	1.06e-12	DC1
CCDC126	6.77e-74	0.53323	0.475	0.032	1.19e-69	DC1
ACTG1	1.88e-14	0.532403	1	0.933	3.29e-10	DC1
FLT3	1.5e-24	0.523579	0.695	0.165	2.62e-20	DC1
C1orf21	8.85e-156	0.522034	0.475	0.015	1.55e-151	DC1
CAMK2D	5.22e-65	0.518635	0.542	0.047	9.15e-61	DC1
LSM6	1.04e-13	0.51728	0.881	0.44	1.82e-09	DC1
NET1	2.6e-59	0.516048	0.508	0.045	4.56e-55	DC1
SUSD3	6.45e-21	0.510334	0.525	0.117	1.13e-16	DC1
C1orf162	5.37e-13	0.506849	0.983	0.752	9.42e-09	DC1
LSP1	4.75e-13	0.506769	1	0.813	8.33e-09	DC1
ISG20	3.42e-13	0.495535	0.627	0.215	6e-09	DC1
SUB1	1.41e-15	0.494503	1	0.854	2.46e-11	DC1
ACTB	1.97e-18	0.494351	1	0.999	3.45e-14	DC1
AC093673.5	4.52e-39	0.49344	0.593	0.086	7.92e-35	DC1
NDUFV2	5.39e-10	0.489876	0.915	0.555	9.45e-06	DC1
EEF1B2	2.63e-14	0.486567	1	0.916	4.61e-10	DC1
LYRM4	1.21e-19	0.481487	0.695	0.192	2.13e-15	DC1
FUCA1	4.75e-23	0.479358	0.508	0.101	8.33e-19	DC1
ENPP1	0	0.475923	0.322	0	0	DC1
RAB29	3.67e-16	0.461414	0.525	0.136	6.44e-12	DC1
ICAM3	3.34e-10	0.456012	0.915	0.5	5.85e-06	DC1
EVL	1.35e-19	0.453865	0.881	0.28	2.37e-15	DC1
MARCKSL1	2.03e-22	0.453854	0.39	0.063	3.57e-18	DC1
LGMN	4.15e-20	0.450228	0.797	0.216	7.27e-16	DC1
DSTN	7.16e-13	0.448609	0.729	0.271	1.26e-08	DC1
DBN1	2.31e-125	0.444837	0.373	0.011	4.05e-121	DC1
AIM2	7.88e-144	0.44419	0.339	0.008	1.38e-139	DC1
HSPA8	8.8e-10	0.435475	1	0.729	1.54e-05	DC1
SRI	1.86e-11	0.432528	0.915	0.437	3.27e-07	DC1
ATG3	9.17e-11	0.430623	0.915	0.431	1.61e-06	DC1
PDLIM7	7.53e-42	0.430285	0.475	0.053	1.32e-37	DC1
APH1A	7.38e-11	0.42651	0.898	0.435	1.29e-06	DC1
VIM	2.87e-09	0.426081	1	0.947	5.04e-05	DC1
COX5A	3.05e-09	0.425296	0.966	0.688	5.35e-05	DC1
ENO1	1.02e-07	0.41602	0.949	0.797	0.00178571	DC1
IFT20	5.37e-13	0.415647	0.729	0.261	9.42e-09	DC1
VAC14	6.14e-59	0.413647	0.424	0.032	1.08e-54	DC1
HMGA1	1.42e-12	0.410555	0.746	0.277	2.49e-08	DC1
MTERF2	4.11e-44	0.405409	0.339	0.028	7.21e-40	DC1
CD40	9.79e-35	0.404047	0.492	0.066	1.72e-30	DC1
LDHA	1.12e-06	0.403995	0.949	0.599	0.0197242	DC1
TUBA1A	1.23e-06	0.403225	0.847	0.467	0.0215684	DC1
ACTN1	2.22e-27	0.399886	0.559	0.099	3.89e-23	DC1
SERPINF2	3.78e-23	0.39891	0.525	0.103	6.63e-19	DC1
NAV1	3.3e-21	0.398322	0.373	0.064	5.79e-17	DC1
ENSA	1.08e-07	0.398304	0.831	0.488	0.00189581	DC1
UCP2	1.81e-08	0.39803	0.966	0.634	0.00031693	DC1
SDHA	7.61e-13	0.39672	0.644	0.212	1.33e-08	DC1
LIMA1	7.71e-40	0.393975	0.441	0.049	1.35e-35	DC1
BTLA	6.53e-35	0.393048	0.441	0.054	1.15e-30	DC1
DNAJC15	4.97e-10	0.390568	0.814	0.385	8.71e-06	DC1
THBD	8.26e-27	0.389002	0.339	0.043	1.45e-22	DC1
TPMT	4.62e-15	0.388317	0.61	0.176	8.1e-11	DC1
ASAP1	4.27e-22	0.386502	0.593	0.129	7.48e-18	DC1
TAGLN2	5.02e-08	0.384464	1	0.771	0.000879777	DC1
VOPP1	1.31e-20	0.383548	0.559	0.123	2.3e-16	DC1
RAB7A	4.3e-09	0.380885	0.949	0.546	7.55e-05	DC1
ARPC2	1.7e-12	0.379524	1	0.937	2.99e-08	DC1
MRPL18	3.62e-10	0.379175	0.797	0.332	6.35e-06	DC1
ANXA6	1.49e-11	0.379071	0.763	0.301	2.61e-07	DC1
KIF16B	5.63e-30	0.378597	0.322	0.036	9.87e-26	DC1
TSTD1	3e-10	0.376088	0.627	0.245	5.25e-06	DC1
FGL2	5.71e-09	0.375859	0.983	0.622	0.000100171	DC1
MAP3K13	5.34e-12	0.37532	0.441	0.127	9.35e-08	DC1
ACTR3	2.3e-08	0.375037	0.949	0.643	0.00040336	DC1
RAB11A	2.47e-11	0.370529	0.898	0.376	4.33e-07	DC1
MYL6	5.49e-13	0.370254	1	0.983	9.62e-09	DC1
NDUFS4	1.97e-09	0.364395	0.797	0.372	3.45e-05	DC1
DCTPP1	1.86e-12	0.363581	0.593	0.192	3.27e-08	DC1
MZT2B	1.47e-08	0.361007	0.729	0.332	0.000257604	DC1
TRMT112	1.39e-07	0.356508	0.966	0.625	0.00243724	DC1
IDH2	9.38e-09	0.354905	0.797	0.369	0.000164533	DC1
HLA-B	1.96e-13	0.354343	1	0.998	3.44e-09	DC1
TLR10	6.98e-28	0.35201	0.441	0.066	1.22e-23	DC1
PTPRE	9.33e-07	0.351123	0.932	0.604	0.0163575	DC1
NAGA	1.51e-09	0.347504	0.61	0.233	2.64e-05	DC1
RFTN1	4.5e-23	0.346511	0.424	0.072	7.89e-19	DC1
ANPEP	3.64e-26	0.345718	0.424	0.065	6.38e-22	DC1
HAVCR2	1.55e-13	0.342504	0.525	0.147	2.72e-09	DC1
ELOVL5	8e-09	0.340129	0.576	0.232	0.000140187	DC1
HMOX2	4.72e-11	0.339643	0.542	0.178	8.28e-07	DC1
CDK2AP2	3.49e-08	0.33631	0.695	0.309	0.000611914	DC1
ITGB1	4.8e-10	0.335412	0.576	0.217	8.41e-06	DC1
BASP1	3.56e-19	0.333144	0.508	0.11	6.24e-15	DC1
RNH1	5.08e-06	0.33283	1	0.657	0.0890862	DC1
HDAC9	4.4e-13	0.329797	0.508	0.145	7.72e-09	DC1
MSL3	1.78e-09	0.329452	0.61	0.234	3.12e-05	DC1
BIRC3	3.92e-08	0.327311	0.339	0.1	0.000687644	DC1
GCSAM	2.09e-82	0.32708	0.305	0.012	3.66e-78	DC1
ITSN2	2.48e-10	0.324559	0.729	0.279	4.35e-06	DC1
LGALS9	6.24e-07	0.321989	0.864	0.459	0.0109469	DC1
TPD52	2.62e-36	0.31652	0.39	0.042	4.6e-32	DC1
HLA-C	9.65e-10	0.311703	1	0.983	1.69e-05	DC1
HLA-DMB	2.83e-06	0.310459	0.983	0.751	0.0497082	DC1
ADAM28	1.58e-12	0.309975	0.458	0.126	2.77e-08	DC1
IFNGR1	2.11e-06	0.309778	0.831	0.424	0.0369192	DC1
MZT2A	7.22e-10	0.309408	0.542	0.188	1.27e-05	DC1
RGCC	7.9e-82	0.308228	0.271	0.009	1.39e-77	DC1
HN1	1.54e-08	0.306299	0.746	0.32	0.000269806	DC1
CALR	1.18e-06	0.30568	0.949	0.587	0.0207526	DC1
APOL2	2.35e-16	0.304639	0.373	0.075	4.13e-12	DC1
FARS2	1.05e-22	0.304288	0.407	0.066	1.84e-18	DC1
VAV3	8.09e-16	0.302414	0.373	0.077	1.42e-11	DC1

## Sheet: ClusterMarkersFigure2E
Cluster Markers obtained by clustering DC2
gene	p_val	avg_logFC	pct.1	pct.2	p_val_adj	cluster
CD1C	1.18e-122	0.735961	0.881	0.563	2.07e-118	A
HLA-DQA1	2.28e-145	0.592164	0.988	0.939	4e-141	A
HLA-DQB1	2.79e-134	0.506527	0.992	0.967	4.9e-130	A
CPVL	2.31e-77	0.472188	0.934	0.776	4.06e-73	A
IFITM3	2.04e-37	0.464529	0.771	0.559	3.58e-33	A
HLA-DPB1	8.81e-148	0.453978	1	0.997	1.55e-143	A
HLA-DPA1	4.48e-143	0.445308	0.997	0.994	7.86e-139	A
HLA-DRA	4.26e-188	0.433021	1	1	7.46e-184	A
HLA-DRB1	6.83e-141	0.425613	0.997	0.995	1.2e-136	A
ISG15	6.79e-15	0.40805	0.715	0.596	1.19e-10	A
CLEC10A	9.28e-38	0.373258	0.865	0.709	1.63e-33	A
IFIT3	9.33e-34	0.366805	0.311	0.136	1.64e-29	A
HLA-DQA2	6.66e-43	0.35177	0.917	0.779	1.17e-38	A
IL1R2	1.7e-49	0.350805	0.298	0.098	2.99e-45	A
MS4A6A	5.26e-19	0.341003	0.592	0.443	9.22e-15	A
FCGR2B	1.18e-33	0.324712	0.321	0.142	2.07e-29	A
RGS2	2.84e-29	0.32452	0.645	0.452	4.98e-25	A
LGALS2	1.56e-43	0.320731	0.936	0.8	2.73e-39	A
HLA-DRB5	1.28e-49	0.32073	0.997	0.973	2.24e-45	A
ISG20	5.02e-21	0.311661	0.303	0.165	8.8e-17	A
CD1E	5.59e-28	0.308145	0.324	0.157	9.81e-24	A
HLA-DQB2	1.05e-35	0.301231	0.518	0.298	1.84e-31	A
S100A8	4.02e-173	1.34063	0.854	0.404	7.05e-169	B
S100A9	4.84e-200	1.26516	0.972	0.653	8.49e-196	B
RNASE2	7.98e-174	0.933522	0.564	0.111	1.4e-169	B
VCAN	1.97e-127	0.756273	0.744	0.286	3.46e-123	B
FCN1	8.52e-102	0.723629	0.886	0.535	1.49e-97	B
S100A12	3.74e-91	0.532867	0.506	0.168	6.55e-87	B
RETN	5.55e-52	0.426342	0.321	0.105	9.73e-48	B
CD36	2.9e-38	0.395429	0.567	0.356	5.09e-34	B
TSPO	3.86e-68	0.383273	0.969	0.9	6.77e-64	B
BLVRB	3.66e-40	0.375653	0.754	0.574	6.41e-36	B
CSTA	2.86e-54	0.375239	0.928	0.793	5.01e-50	B
CD14	1.5e-39	0.354432	0.286	0.101	2.64e-35	B
MTMR11	6.86e-37	0.351109	0.415	0.204	1.2e-32	B
MGST1	7.42e-41	0.350142	0.436	0.209	1.3e-36	B
CAPG	1.46e-47	0.349449	0.922	0.787	2.56e-43	B
HMGB2	1.3e-41	0.344579	0.697	0.476	2.29e-37	B
TXN	8.26e-28	0.333226	0.829	0.702	1.45e-23	B
S100A4	2.49e-82	0.329075	0.99	0.989	4.37e-78	B
LGALS1	4.65e-41	0.316313	0.986	0.98	8.15e-37	B
CES1	7.36e-37	0.313085	0.291	0.11	1.29e-32	B
S100A6	2.16e-70	0.308148	0.994	0.995	3.78e-66	B
PPP1R14A	9.41e-167	0.790959	0.602	0.133	1.65e-162	C
DDIT4	3.56e-37	0.417883	0.672	0.412	6.25e-33	C
LITAF	1.4e-35	0.338358	0.798	0.56	2.45e-31	C
LTB	3.15e-21	0.329645	0.49	0.288	5.53e-17	C
GYPC	7.39e-37	0.319176	0.624	0.356	1.3e-32	C
RP11-1143G9.4	4.37e-187	1.65324	0.932	0.568	7.65e-183	D
C1orf56	6.12e-207	1.26503	0.757	0.213	1.07e-202	D
CDC42SE1	7.56e-116	0.954828	0.741	0.409	1.33e-111	D
HNRNPH1	2.88e-75	0.769661	0.732	0.548	5.05e-71	D
CTNNB1	2.79e-53	0.693059	0.465	0.226	4.89e-49	D
MDM4	1.3e-37	0.641157	0.531	0.372	2.27e-33	D
SET	3.44e-44	0.628632	0.71	0.651	6.03e-40	D
FGD2	3.49e-27	0.603545	0.487	0.368	6.13e-23	D
CDC42	1.45e-62	0.597082	0.835	0.779	2.55e-58	D
LYZ	5.58e-78	0.565059	0.986	0.987	9.78e-74	D
B4GALT1	4.08e-29	0.496277	0.306	0.142	7.16e-25	D
ITGAX	2.22e-17	0.48198	0.522	0.481	3.9e-13	D
CYBB	5.91e-06	0.461972	0.361	0.341	0.103657	D
SRSF6	5.59e-12	0.449769	0.363	0.291	9.81e-08	D
APOBEC3C	2.26e-11	0.406491	0.336	0.261	3.96e-07	D
PPP1CB	2.5e-11	0.396171	0.487	0.473	4.38e-07	D
DOCK5	2.9e-10	0.34808	0.256	0.178	5.08e-06	D
CHP1	3.36e-08	0.335736	0.347	0.298	0.00058953	D
WTAP	3.51e-07	0.334207	0.293	0.242	0.00615296	D
ARF6	9.13e-05	0.328576	0.411	0.437	1	D
STK17B	1.93e-12	0.324111	0.606	0.626	3.38e-08	D
TNRC6B	0.00013645	0.319339	0.379	0.387	1	D
EIF2S3	1.59e-07	0.317073	0.485	0.499	0.00278706	D
CBX6	0.00015766	0.313512	0.265	0.232	1	D
LMNA	0	1.60838	0.881	0.071	0	E
TPPP3	4.43e-121	0.726035	0.447	0.081	7.77e-117	E
ANXA1	3.66e-100	0.658109	0.975	0.921	6.41e-96	E
S100A10	7.03e-128	0.645639	0.998	0.974	1.23e-123	E
TAGLN2	2.98e-107	0.642047	0.994	0.888	5.23e-103	E
NEAT1	1.83e-50	0.635911	0.829	0.593	3.21e-46	E
VIM	5.32e-122	0.618784	0.998	0.989	9.32e-118	E
EMP3	1.06e-78	0.510233	0.988	0.923	1.85e-74	E
VCAN	2.55e-40	0.508788	0.641	0.343	4.47e-36	E
CRIP1	9.42e-56	0.488281	0.539	0.233	1.65e-51	E
DBI	5.18e-55	0.480777	0.95	0.862	9.09e-51	E
MYADM	1.01e-45	0.471116	0.649	0.37	1.76e-41	E
AHNAK	7.06e-50	0.468701	0.873	0.692	1.24e-45	E
CD99	4.23e-39	0.43451	0.754	0.527	7.42e-35	E
FCN1	1.74e-31	0.417119	0.843	0.572	3.05e-27	E
EMP1	8.58e-61	0.409157	0.255	0.049	1.5e-56	E
LGALS2	2.72e-39	0.400876	0.958	0.817	4.77e-35	E
S100A9	4.15e-31	0.387586	0.908	0.691	7.27e-27	E
IFITM3	7.18e-18	0.379622	0.749	0.594	1.26e-13	E
MCL1	3.21e-24	0.372454	0.687	0.508	5.62e-20	E
S100A6	7.35e-67	0.366523	0.998	0.994	1.29e-62	E
LGALS3	1.97e-31	0.347513	0.854	0.673	3.45e-27	E
CD63	3.41e-29	0.346703	0.904	0.742	5.98e-25	E
ANXA2	1.47e-47	0.336049	0.987	0.949	2.58e-43	E
IFI6	3.56e-15	0.327936	0.683	0.541	6.24e-11	E
SH3BGRL3	1.57e-60	0.327404	1	0.991	2.75e-56	E
CD44	2.29e-25	0.32488	0.812	0.638	4.01e-21	E
APLP2	4.62e-24	0.32292	0.737	0.548	8.1e-20	E
ATP2B1	2.82e-20	0.306831	0.66	0.486	4.94e-16	E
TIMP1	5.77e-24	0.306155	0.929	0.825	1.01e-19	E

## Sheet: DEGenesFigure3B
Genes differntially expressed between pateints and controls in DC2-E
Gene	p_val	avg_logFC	pct.1	pct.2	p_val_adj	up- or downregulated in patient
RPS8	2.67e-34	0.288581	1	1	4.69e-30	down
EEF1B2	5.75e-23	0.395574	0.99	0.975	1.01e-18	down
RPL5	3.78e-22	0.279719	1	0.997	6.62e-18	down
EIF3L	7.36e-15	0.393734	0.933	0.877	1.29e-10	down
EEF2	5.99e-14	0.311016	0.995	0.991	1.05e-09	down
SLC25A6	1.76e-13	0.250698	0.99	0.988	3.09e-09	down
SLC25A5	2.17e-10	0.28154	0.979	0.893	3.8e-06	down
CLEC10A	1.47e-09	0.47845	0.872	0.758	2.57e-05	down
HLA-DPB1	2.19e-09	0.260498	1	1	3.84e-05	down
HIST1H4C	7.98e-09	0.340338	0.421	0.187	0.00013994	down
CCT8	1.32e-08	0.346064	0.764	0.549	0.000232091	down
LTA4H	7.24e-08	0.355871	0.677	0.451	0.00126922	down
CD1D	8.67e-08	0.326138	0.621	0.383	0.00151995	down
CLEC12A	6.25e-07	0.35877	0.487	0.291	0.010951	down
FPR1	1.61e-06	0.260008	0.338	0.15	0.0282615	down
XIST	2.61e-06	0.345773	0.528	0.337	0.0457947	down
FAM118A	2.81e-06	0.288395	0.303	0.138	0.0492514	down
NAGK	9.37e-05	0.254438	0.738	0.574	1	down
MRPS33	0.000104806	0.253657	0.487	0.316	1	down
MS4A6A	0.000567338	0.279508	0.631	0.469	1	down
LTB	0.00193864	0.261753	0.323	0.193	1	down
IFITM3	1.91e-62	1.72176	0.963	0.39	3.35e-58	up
IFI6	6.63e-65	1.67614	0.957	0.226	1.16e-60	up
IFI44L	3.75e-58	1.51172	0.813	0.041	6.58e-54	up
ISG15	1.6e-53	1.4896	0.926	0.4	2.8e-49	up
LY6E	3.72e-61	1.31701	0.972	0.641	6.52e-57	up
MX1	3.83e-36	1.01327	0.752	0.19	6.71e-32	up
EPSTI1	1.49e-28	0.799424	0.742	0.318	2.61e-24	up
IFITM2	5.34e-35	0.770842	0.957	0.764	9.37e-31	up
LMNA	8.37e-23	0.729526	0.936	0.79	1.47e-18	up
IFI44	4.1e-24	0.688114	0.525	0.092	7.18e-20	up
MT2A	6.53e-12	0.662223	0.558	0.303	1.15e-07	up
TYMP	7.5e-18	0.65618	0.847	0.569	1.31e-13	up
CXCR4	3.36e-16	0.630841	0.623	0.292	5.9e-12	up
XAF1	2.28e-19	0.594856	0.577	0.179	4.01e-15	up
MCL1	1.29e-15	0.535853	0.788	0.518	2.26e-11	up
TSC22D3	3.34e-15	0.534442	0.831	0.605	5.86e-11	up
NEAT1	2.85e-11	0.526384	0.902	0.708	4.99e-07	up
SAMD9L	4.4e-12	0.52405	0.463	0.179	7.72e-08	up
ID2	2.81e-10	0.504568	0.794	0.6	4.93e-06	up
BST2	1.88e-16	0.491886	0.874	0.708	3.3e-12	up
IFI35	7.87e-12	0.484212	0.457	0.205	1.38e-07	up
STAT1	8e-12	0.483797	0.497	0.215	1.4e-07	up
OAS2	1.48e-14	0.481464	0.402	0.092	2.6e-10	up
IFIT3	3.26e-13	0.480364	0.273	0.021	5.71e-09	up
OAS3	5.94e-13	0.479028	0.463	0.159	1.04e-08	up
IRF7	8.54e-19	0.473976	0.647	0.282	1.5e-14	up
EIF2AK2	1.19e-10	0.449089	0.475	0.215	2.08e-06	up
CST3	3.09e-30	0.448753	1	0.995	5.42e-26	up
RPS26	8.11e-20	0.448432	0.997	0.964	1.42e-15	up
SAT1	1.22e-12	0.447725	0.966	0.872	2.13e-08	up
MAP3K8	2.96e-11	0.445115	0.365	0.108	5.19e-07	up
DDIT4	3.75e-12	0.440708	0.5	0.195	6.57e-08	up
CRIP1	2.07e-10	0.438142	0.632	0.385	3.63e-06	up
PLSCR1	3.7e-11	0.435677	0.613	0.374	6.49e-07	up
UBE2L6	1.16e-11	0.433318	0.69	0.426	2.03e-07	up
MX2	1.04e-10	0.428165	0.445	0.179	1.82e-06	up
OAS1	5.29e-11	0.420784	0.607	0.344	9.28e-07	up
LGALS9	3.05e-11	0.403381	0.81	0.59	5.35e-07	up
CD99	1.14e-11	0.401591	0.831	0.626	2e-07	up
PARP14	6.14e-09	0.400049	0.515	0.282	0.000107727	up
LAP3	2.95e-10	0.396362	0.709	0.544	5.18e-06	up
S100A10	4.19e-22	0.394021	1	0.995	7.34e-18	up
PARP9	2.53e-08	0.388731	0.405	0.2	0.000443796	up
CYBA	9.46e-27	0.384037	1	1	1.66e-22	up
HLA-DQA2	9.92e-11	0.374505	0.893	0.749	1.74e-06	up
TPPP3	5.66e-05	0.367827	0.503	0.354	0.991554	up
SLC31A2	6.58e-08	0.36324	0.488	0.287	0.0011539	up
ITGB7	3.31e-07	0.361332	0.549	0.354	0.00580656	up
SCO2	1.06e-07	0.360825	0.399	0.19	0.00186341	up
RP11-347P5.1	9.76e-10	0.352395	0.374	0.123	1.71e-05	up
RNF213	2.89e-07	0.34485	0.555	0.379	0.00506905	up
STK17B	3.59e-06	0.336048	0.669	0.544	0.0630341	up
TOB1	1.29e-06	0.331746	0.411	0.226	0.0226449	up
B2M	5.88e-44	0.330569	1	1	1.03e-39	up
MT-ND5	3.27e-10	0.327775	0.975	0.944	5.73e-06	up
PSMB9	8.6e-08	0.326665	0.877	0.79	0.00150856	up
MYADM	3.54e-07	0.323085	0.721	0.528	0.00621394	up
AHNAK	7.58e-10	0.320393	0.917	0.8	1.33e-05	up
EMP1	7.04e-06	0.319301	0.319	0.149	0.123457	up
TAP1	2.55e-07	0.318399	0.577	0.385	0.00447024	up
ANXA1	4.2e-10	0.318152	0.988	0.954	7.37e-06	up
NFKBIA	0.00136491	0.307525	0.506	0.4	1	up
FCGR2B	4.65e-05	0.304298	0.313	0.154	0.815001	up
CUL1	4.82e-07	0.300334	0.288	0.108	0.00844894	up
