# Supplementary material for: A Novel Type I Interferon Primed Dendritic Cell Subpopulation in TREX1 Mutant Chilblain Lupus Patients
Source: Front Immunol. 2022 Jul 13;13:897500. doi: 10.3389/fimmu.2022.897500 (PMC9327789; doi:10.3389/fimmu.2022.897500)
Supplement: Supplementary file 4 [file Table_3.xlsx]

## Sheet: Sheet1
Supplementary Table 3. Reactome Analysis of DC2 subclusters
Shown are the Reactome Analysis results for the cluster Marker of each DC2 subcluster.
No pathway enrichement was found for cluster DC2-C.
Subcluster DC2-A
	ID	Description	GeneRatio	BgRatio	pvalue	p.adjust	qvalue	geneID	Count
R-HSA-913531	R-HSA-913531	Interferon Signaling	15/23	199/10704	2.77e-21	5.1e-19	4.67e-19	HLA-DRA/HLA-DPB1/HLA-DQA1/HLA-DPA1/HLA-DRB1/HLA-DQB1/HLA-DRB5/HLA-DQA2/IFITM3/HLA-DQB2/IFIT3/OAS3/ISG20/ISG15/MX1	15
R-HSA-202430	R-HSA-202430	Translocation of ZAP-70 to Immunological synapse	9/23	19/10704	1.47e-20	1.35e-18	1.24e-18	HLA-DRA/HLA-DPB1/HLA-DQA1/HLA-DPA1/HLA-DRB1/HLA-DQB1/HLA-DRB5/HLA-DQA2/HLA-DQB2	9
R-HSA-202427	R-HSA-202427	Phosphorylation of CD3 and TCR zeta chains	9/23	22/10704	7.9e-20	4.85e-18	4.44e-18	HLA-DRA/HLA-DPB1/HLA-DQA1/HLA-DPA1/HLA-DRB1/HLA-DQB1/HLA-DRB5/HLA-DQA2/HLA-DQB2	9
R-HSA-389948	R-HSA-389948	PD-1 signaling	9/23	23/10704	1.3e-19	5.96e-18	5.46e-18	HLA-DRA/HLA-DPB1/HLA-DQA1/HLA-DPA1/HLA-DRB1/HLA-DQB1/HLA-DRB5/HLA-DQA2/HLA-DQB2	9
R-HSA-202433	R-HSA-202433	Generation of second messenger molecules	9/23	34/10704	8.21e-18	3.02e-16	2.77e-16	HLA-DRA/HLA-DPB1/HLA-DQA1/HLA-DPA1/HLA-DRB1/HLA-DQB1/HLA-DRB5/HLA-DQA2/HLA-DQB2	9
R-HSA-877300	R-HSA-877300	Interferon gamma signaling	10/23	91/10704	1.24e-15	3.8e-14	3.48e-14	HLA-DRA/HLA-DPB1/HLA-DQA1/HLA-DPA1/HLA-DRB1/HLA-DQB1/HLA-DRB5/HLA-DQA2/HLA-DQB2/OAS3	10
R-HSA-202424	R-HSA-202424	Downstream TCR signaling	10/23	98/10704	2.68e-15	7.05e-14	6.45e-14	HLA-DRA/HLA-DPB1/HLA-DQA1/HLA-DPA1/HLA-DRB1/HLA-DQB1/HLA-DRB5/HLA-DQA2/HLA-DQB2/PSME2	10
R-HSA-388841	R-HSA-388841	Costimulation by the CD28 family	9/23	69/10704	8.52e-15	1.96e-13	1.79e-13	HLA-DRA/HLA-DPB1/HLA-DQA1/HLA-DPA1/HLA-DRB1/HLA-DQB1/HLA-DRB5/HLA-DQA2/HLA-DQB2	9
R-HSA-202403	R-HSA-202403	TCR signaling	10/23	120/10704	2.17e-14	4.43e-13	4.06e-13	HLA-DRA/HLA-DPB1/HLA-DQA1/HLA-DPA1/HLA-DRB1/HLA-DQB1/HLA-DRB5/HLA-DQA2/HLA-DQB2/PSME2	10
R-HSA-2132295	R-HSA-2132295	MHC class II antigen presentation	9/23	123/10704	1.85e-12	3.41e-11	3.12e-11	HLA-DRA/HLA-DPB1/HLA-DQA1/HLA-DPA1/HLA-DRB1/HLA-DQB1/HLA-DRB5/HLA-DQA2/HLA-DQB2	9
R-HSA-909733	R-HSA-909733	Interferon alpha/beta signaling	6/23	70/10704	5.81e-09	9.73e-08	8.9e-08	IFITM3/IFIT3/OAS3/ISG20/ISG15/MX1	6
R-HSA-1169410	R-HSA-1169410	Antiviral mechanism by IFN-stimulated genes	3/23	80/10704	0.000639207	0.00980118	0.00897133	OAS3/ISG15/MX1	3
Subcluster DC2-B
	ID	Description	GeneRatio	BgRatio	pvalue	p.adjust	qvalue	geneID	Count
R-HSA-6798695	R-HSA-6798695	Neutrophil degranulation	11/25	480/10704	3.31651e-09	6.20187e-07	4.64311e-07	S100A9/RNASE2/S100A8/FCN1/S100A12/RETN/MGST1/CD14/CD36/CTSD/CLEC12A	11
R-HSA-5686938	R-HSA-5686938	Regulation of TLR by endogenous ligand	4/25	19/10704	8.76007e-08	8.19066e-06	6.13205e-06	S100A9/S100A8/CD14/CD36	4
R-HSA-168898	R-HSA-168898	Toll-like Receptor Cascades	5/25	155/10704	2.50934e-05	0.00156415	0.00117102	S100A9/S100A8/S100A12/CD14/CD36	5
R-HSA-5602498	R-HSA-5602498	MyD88 deficiency (TLR2/4)	2/25	10/10704	0.000232987	0.0106349	0.00796194	CD14/CD36	2
R-HSA-5603041	R-HSA-5603041	IRAK4 deficiency (TLR2/4)	2/25	11/10704	0.000284355	0.0106349	0.00796194	CD14/CD36	2
R-HSA-9614085	R-HSA-9614085	FOXO-mediated transcription	3/25	65/10704	0.00044682	0.0139259	0.0104258	RETN/TXN/BTG1	3
R-HSA-2022377	R-HSA-2022377	Metabolism of Angiotensinogen to Angiotensins	2/25	18/10704	0.000783134	0.0197524	0.0147879	CES1/CTSD	2
R-HSA-166058	R-HSA-166058	MyD88:MAL(TIRAP) cascade initiated on plasma membrane	3/25	95/10704	0.001352	0.0197524	0.0147879	S100A12/CD14/CD36	3
R-HSA-168188	R-HSA-168188	Toll Like Receptor TLR6:TLR2 Cascade	3/25	95/10704	0.001352	0.0197524	0.0147879	S100A12/CD14/CD36	3
R-HSA-5260271	R-HSA-5260271	Diseases of Immune System	2/25	24/10704	0.00140064	0.0197524	0.0147879	CD14/CD36	2
R-HSA-5602358	R-HSA-5602358	Diseases associated with the TLR signaling cascade	2/25	24/10704	0.00140064	0.0197524	0.0147879	CD14/CD36	2
R-HSA-5668599	R-HSA-5668599	RHO GTPases Activate NADPH Oxidases	2/25	24/10704	0.00140064	0.0197524	0.0147879	S100A9/S100A8	2
R-HSA-168179	R-HSA-168179	Toll Like Receptor TLR1:TLR2 Cascade	3/25	98/10704	0.00147879	0.0197524	0.0147879	S100A12/CD14/CD36	3
R-HSA-181438	R-HSA-181438	Toll Like Receptor 2 (TLR2) Cascade	3/25	98/10704	0.00147879	0.0197524	0.0147879	S100A12/CD14/CD36	3
R-HSA-166016	R-HSA-166016	Toll Like Receptor 4 (TLR4) Cascade	3/25	129/10704	0.00323994	0.0403913	0.0302395	S100A12/CD14/CD36	3
Subcluster DC2-C
NA
Subcluster DC2-D
	ID	Description	GeneRatio	BgRatio	pvalue	p.adjust	qvalue	geneID	Count
R-HSA-4420097	R-HSA-4420097	VEGFA-VEGFR2 Pathway	3/19	99/10704	0.00066783	0.0449439	0.0324623	CDC42/CTNNB1/CYBB	3
R-HSA-5627123	R-HSA-5627123	RHO GTPases activate PAKs	2/19	24/10704	0.00080495	0.0449439	0.0324623	CDC42/PPP1CB	2
R-HSA-194138	R-HSA-194138	Signaling by VEGF	3/19	108/10704	0.00086052	0.0449439	0.0324623	CDC42/CTNNB1/CYBB	3
R-HSA-194315	R-HSA-194315	Signaling by Rho GTPases	5/19	455/10704	0.00096194	0.0449439	0.0324623	CDC42/CTNNB1/FGD2/PPP1CB/CYBB	5
R-HSA-525793	R-HSA-525793	Myogenesis	2/19	30/10704	0.00126064	0.0449439	0.0324623	CDC42/CTNNB1	2
R-HSA-5626467	R-HSA-5626467	RHO GTPases activate IQGAPs	2/19	32/10704	0.00143438	0.0449439	0.0324623	CDC42/CTNNB1	2
Subcluster DC2_E
	ID	Description	GeneRatio	BgRatio	pvalue	p.adjust	qvalue	geneID	Count
R-HSA-6785807	R-HSA-6785807	Interleukin-4 and Interleukin-13 signaling	4/20	108/10704	4.19292e-05	0.00321345	0.00194754	ANXA1/VIM/MCL1/TIMP1	4
R-HSA-114608	R-HSA-114608	Platelet degranulation	4/20	129/10704	8.39919e-05	0.00321345	0.00194754	TAGLN2/CD63/APLP2/TIMP1	4
R-HSA-76005	R-HSA-76005	Response to elevated platelet cytosolic Ca2+	4/20	134/10704	9.73772e-05	0.00321345	0.00194754	TAGLN2/CD63/APLP2/TIMP1	4
R-HSA-6798695	R-HSA-6798695	Neutrophil degranulation	6/20	480/10704	0.000178372	0.00441472	0.00267559	FCN1/S100A9/LGALS3/CD63/ANXA2/CD44	6
R-HSA-75205	R-HSA-75205	Dissolution of Fibrin Clot	2/20	13/10704	0.000255546	0.00505981	0.00306655	S100A10/ANXA2	2
R-HSA-397014	R-HSA-397014	Muscle contraction	4/20	197/10704	0.000427884	0.00706008	0.00427884	ANXA1/VIM/ANXA2/ATP2B1	4
R-HSA-8957275	R-HSA-8957275	Post-translational protein phosphorylation	3/20	108/10704	0.00100497	0.0142132	0.00861405	VCAN/APLP2/TIMP1	3
R-HSA-76002	R-HSA-76002	Platelet activation, signaling and aggregation	4/20	263/10704	0.00126512	0.0144436	0.00875367	TAGLN2/CD63/APLP2/TIMP1	4
R-HSA-449147	R-HSA-449147	Signaling by Interleukins	5/20	461/10704	0.00131305	0.0144436	0.00875367	ANXA1/VIM/MCL1/ANXA2/TIMP1	5
R-HSA-381426	R-HSA-381426	Regulation of Insulin-like Growth Factor (IGF) transport and uptake by Insulin-like Growth Factor Binding Proteins (IGFBPs)	3/20	125/10704	0.00153279	0.0151746	0.00919674	VCAN/APLP2/TIMP1	3
R-HSA-111465	R-HSA-111465	Apoptotic cleavage of cellular proteins	2/20	38/10704	0.00223959	0.0201563	0.0122159	LMNA/VIM	2
R-HSA-445355	R-HSA-445355	Smooth Muscle Contraction	2/20	40/10704	0.00247934	0.0204545	0.0123967	ANXA1/ANXA2	2
R-HSA-75153	R-HSA-75153	Apoptotic execution phase	2/20	52/10704	0.00415869	0.03167	0.0191939	LMNA/VIM	2
R-HSA-913531	R-HSA-913531	Interferon Signaling	3/20	199/10704	0.00571432	0.0404084	0.02449	IFITM3/IFI6/CD44	3
R-HSA-909733	R-HSA-909733	Interferon alpha/beta signaling	2/20	70/10704	0.00742329	0.0489937	0.0296932	IFITM3/IFI6	2
