# Supplementary material for: A Novel Type I Interferon Primed Dendritic Cell Subpopulation in TREX1 Mutant Chilblain Lupus Patients
Source: Front Immunol. 2022 Jul 13;13:897500. doi: 10.3389/fimmu.2022.897500 (PMC9327789; doi:10.3389/fimmu.2022.897500)
Supplement: Supplementary file 5 [file Table_4.xlsx]

## Sheet: qPCR Primers
Genes	Sequence 5'	Sequence 3'
LMNA	CGCAAGACCCTTGACTCAG	GAGTTCAGCAGAGCCTCCAG
TPPP3	TGTGGACATCGTCTTCTCCA	CACCCCCTGTTTTTGCTTTA
ANXA1	GCAGGCCTGGTTTATTGAAA	GGTTGCTTCATCCACACCTT
S100A10	AAATTCGCTGGGGATAAAGG	ATTTTGTCCACAGCCAGAGG
TAGLN2	GATGATGGGCTCTTCTCTGG	CCCATCTGTAACCCGATCAC
VIM	GAAATTGCAGGAGGAGATGC	ATTCCACTTTGCGTTCAAGG
EMP3	CTCCTCTTGCTGGTGGTCTC	ACATTACTGCAGGCCCATGT
VCAN	ACCCATGCGCTACATAAAGTC	GCGGAGAAATTCACTGGTGT
CRIP1	AGTGCGAGAAATGTGGGAAG	AAGCCTTTAGGCCCAAACAT
DBI	GGGACAGAGGCTGAGTTTGA	GTCCCTTTCAGCTCATTCCA
MYADM	CTGCTGCAGCTGGTGTCTAC	AGCTCCACGATGAGGATGAT
AHNAK	TCTTCAGCTCCTGCAGCTCTGAAGTGGTTCTG	CTCCATCTTCCGACTTCAGC
CD99	GCCCTTCCTGACAATGAAAA	TGGGTCGTCATTTTCTCCAT
FCN1	GCTCGCTGTCCTGCTAGTCT	CTCCAATGACACCTGCCTCT
EMP1	CCAATGTCTGGTTGGTTTCC	CATGGTGAAGAGCTGGAACA
B2M	GTGCTCGCGCTACTCTCTCT	TCAATGTCGGATGGATGAAA
IFITM1	CGCCTACTCCGTGAAGTCT	TGTCACAGAGCCGAATACCA
MX1	GGCAAGGTCAGTTACCAGGA	CCCACAGCCACTCTGGTTAT
EEF1B2	TGGCGAAATTAGAGGAGTGC	CACATCCATGGACTGCACAT
IFITM3	TCGCCTACTCCGTGAAGTCT	GGGATGACGATGAGCAGAAT
KLF6	CACGAGACCGGCTACTTCTC	CGGATTCCTCCTTTTTCTCC
FCER1A	GCCATGGAATCCCCTACTCT	GGAACCATTTGGTGGAACTG
TIMP1	AATTCCGACCTCGTCATCAG	CATCCCCTAAGGCTTGGAAC
EZR	TGCAATCCAGCCAAATACAA	TTATCCAGCTTCAGCCAGGT
LY6E	ATCTTCTTGCCAGTGCTGCT	GCCAAATGTCACGAGATTCC
ISG15	TGTCGGTGTCAGAGCTGAAG	CACCAGGATGCTCAGAGGTT
CST3	CCAGCAACGACATGTACCAC	CCTTTTCAGATGTGGCTGGT
POLR2F	CGACGACTTTGATGATGTGG	GTGGTGATTCGCTTCTGGTT
SDHA	GCAACAGAAGAAGCCCTTTG	GTTTTGTCGATCACGGGTCT
GNAS	CTGCTCGCTGAGAAAGTCCT	AGCAGTAGTGACGCCCATCT

## Sheet: qPCR_p-values
		Patient vs Control			CD11c+CD123-EMP1+ vs other cells
Gene classification	Genes	CD11c+CD123-EMP1+ (DC2-E)	CD11c+CD123- (cDC)	CD14+ (Monocytes)
CD11c+CD123-EMP1+cluster specific AND differing between patient and control in subcluster	LMNA	0.03	0.063	1	0.00036
	S100A10	0.13	0.19	0.94	0.00019
	CRIP1	0.13	0.29	0.82	0.00042
	MYADM	0.017	0.41	0.94	8e-05
	AHNAK	0.03	0.41	0.7	0.00085
	CD99	0.13	0.56	0.82	7.4e-07
	IFITM3	0.0043	0.016	0.008	0.074
	TPPP3	0.058	0.81	0.68	0.024
	ANXA1	0.052	0.29	0.064	0.0015
	EMP1	0.36	0.19	NA	0.044
CD11c+CD123-EMP1+cluster specific	TAGLN2	0.052	0.11	0.7	6.3e-05
	VIM	0.79	1	0.94	4.6e-06
	EMP3	0.79	0.41	1	0.0015
	VCAN	0.25	0.41	0.94	0.0078
	DBI	0.13	0.41	0.18	0.0078
	FCN1	1	0.73	0.94	0.13
	KLF6	1	0.41	0.86	0.00035
	FCER1A	0.54	0.41	0.074	0.001
	TIMP1	0.18	0.11	0.39	0.00063
	EZR	0.13	0.19	0.079	4e-05
differing between patient and control in subcluster	EEF1B2	1	0.41	0.7	0.038
	LY6E	0.0043	0.032	0.0022	0.024
	ISG15	0.034	0.33	0.1	0.26
	CST3	0.43	0.19	0.82	5e-05
	IFITM1	0.0043	0.016	0.57	0.014
	MX1	0.0067	0.17	0.18	0.11
	B2M	0.13	0.19	0.94	1e-05
Shown are the p-values obtained from the Wicoxon Test run on the quantification of all genes tested by qPCR.
Differences between patients and controls were calculated for the 3 cell types isolated (CD11c+CD123-EMP1+, CD11c+CD123- and CD14+) (column C,D,E).
Differences between CD11c+CD123-EMP1+ cells and the other 2 cell types joined (CD11c+CD123- and CD14+) were claculated (column F).
Genes are ordered according to findings in scRNAseq: genes found to be CD11c+CD123-EMP1+ cluster specific AND differing between patients and controls in the
CD11c+CD123-EMP1+ cluster (row 3-12), CD11c+CD123-EMP1+ cluster specific genes (row 13-22) and genes differing between patients and controls (row 23-29).
